# Supplementary material for: Rhodamine 6G hexa­chlorido­stannate(IV) acetonitrile disolvate
Source: Acta Crystallogr Sect E Struct Rep Online. 2007 Dec 18;64(Pt 1):m199. doi: 10.1107/S1600536807066287 (PMC2915129; doi:10.1107/S1600536807066287)
Supplement: Supplementary file 1 [file e-64-0m199-sup1.cif]

##############################################################################
###                                                                        ###
###        Electronic paper (Acta Crystallographica Section E)             ###
###                                                                        ###
##############################################################################
#                                                                            #
# This CIF contains the data in a paper accepted for publication in Acta     #
# Crystallographica Section E. It conforms to the requirements of Notes      #
# for Authors for Section E, and has been peer reviewed under the auspices   #
# of the IUCr Commission on Journals.                                        #
#                                                                            #
# Full details of the Crystallographic Information File format               #
# are given in the paper "The Crystallographic Information File (CIF):       #
# a New Standard Archive File for Crystallography" by S. R. Hall, F. H.      #
# Allen and I. D. Brown [Acta Cryst. (1991), A47, 655-685].                  #
#                                                                            #
# The current version of the core CIF dictionary is obtainable from          #
# ftp://ftp.iucr.org/pub/cif_core.dic. The current version number is 2.1.    #
#                                                                            #
# Software is freely available for graphical display of the structure(s) in  #
# this CIF.  For information consult the CIF home page http://www.iucr.org/  #
# cif/home.html                                                              #
#                                                                            #
##############################################################################
                                             
data_global
_audit_creation_method     SHELXL-97
_journal_date_recd_electronic     2007-11-29
_journal_date_accepted     2007-12-10
_journal_name_full     'Acta Crystallographica, Section E'
_journal_year     2008
_journal_volume     64
_journal_issue      1
_journal_page_first     m199
_journal_page_last     m199
_journal_paper_category     QM
_journal_coeditor_code     PV2056
_publ_contact_author
;
Ramaiyer Venkatraman
Department of Chemistry
Jackson State University
Jackson
Mississippi 39217
USA
;
_publ_contact_author_email     'ramaiyer.venkatraman@jsums.edu'
_publ_contact_author_fax     '(601) 979 3674'
_publ_contact_author_phone     '(601) 979 3490'
_publ_section_title
;
Rhodamine 6G hexachloridotin(IV) acetonitrile disolvate
;
loop_
    _publ_author_name
    _publ_author_address
    'Venkatraman, Ramaiyer'
;
     Department of Chemistry
     Jackson State University
     Jackson
     MS 39217
     USA
;
    'Sitole, Lungile'
;
     Department of Chemistry
     Jackson State University
     Jackson
     MS 39217
     USA
;
    'Fronczek, Frank R.'
;
     Department of Chemistry
     Louisiana State University
     Baton Rouge
     LA 70803-1804
     USA
;
_publ_section_synopsis     .
data_I
_audit_creation_method     SHELXL-97
_chemical_name_systematic
;
bis({6-ethylamino-10-[2-(methoxycarbonyl)phenyl]-2,7-dimethylxanthen-3-
ylidene}ethanaminium) hexachloridotin(IV) acetonitrile disolvate
;
_chemical_name_common     ?
_chemical_formula_moiety     '2(C27 H29 N2 O3), Cl6 Sn, 2(C2 H3 N)'
_chemical_formula_sum     'C58 H64 Cl6 N6 O6 Sn'
_chemical_formula_iupac     '(C27 H29 N2 O3)2 [Sn Cl6], 2C2 H3 N'
_chemical_formula_weight     1272.54
_chemical_melting_point     ?
_symmetry_cell_setting     'Triclinic'
_symmetry_space_group_name_H-M     'P -1'
_symmetry_space_group_name_Hall     '-P 1'
loop_
    _symmetry_equiv_pos_as_xyz
    'x, y, z'
    '-x, -y, -z'
_cell_length_a     9.7871(10)
_cell_length_b     11.7827(11)
_cell_length_c     13.2893(12)
_cell_angle_alpha     80.583(4)
_cell_angle_beta     77.309(4)
_cell_angle_gamma     82.467(4)
_cell_volume     1467.7(2)
_cell_formula_units_Z     1
_cell_measurement_reflns_used     13141
_cell_measurement_theta_min     2.5
_cell_measurement_theta_max     36.8
_cell_measurement_temperature     90.0(5)
_exptl_crystal_description     fragment
_exptl_crystal_colour     red-orange
_exptl_crystal_size_max     0.28
_exptl_crystal_size_mid     0.27
_exptl_crystal_size_min     0.25
_exptl_crystal_density_diffrn     1.440
_exptl_crystal_density_meas     ?
_exptl_crystal_density_method     'not measured'
_exptl_crystal_F_000     654
_exptl_absorpt_coefficient_mu     0.763
_exptl_absorpt_correction_type     'multi-scan'
_exptl_absorpt_process_details
                               '(DENZO and SCALEPACK; Otwinowski & Minor, 1997)'
_exptl_absorpt_correction_T_min     0.815
_exptl_absorpt_correction_T_max     0.832
_exptl_special_details
;
 ?
;
_diffrn_ambient_temperature     90.0(5)
_diffrn_radiation_type     MoK\a
_diffrn_radiation_wavelength     0.71073
_diffrn_radiation_source     'fine-focus sealed tube'
_diffrn_radiation_monochromator     graphite
_diffrn_measurement_device_type
                         'Nonius KappaCCD diffractometer with Oxford Cryostream'
_diffrn_measurement_method     ' \w scans with \k offsets'
_diffrn_detector_area_resol_mean     ?
_diffrn_reflns_number     54250
_diffrn_reflns_av_R_equivalents     0.024
_diffrn_reflns_av_sigmaI/netI     0.0339
_diffrn_reflns_theta_min     2.7
_diffrn_reflns_theta_max     36.8
_diffrn_reflns_theta_full     25.0
_diffrn_measured_fraction_theta_max     0.975
_diffrn_measured_fraction_theta_full     0.998
_diffrn_reflns_limit_h_min     -16
_diffrn_reflns_limit_h_max     16
_diffrn_reflns_limit_k_min     -19
_diffrn_reflns_limit_k_max     19
_diffrn_reflns_limit_l_min     -22
_diffrn_reflns_limit_l_max     21
_diffrn_standards_number     0
_diffrn_standards_interval_count     ?
_diffrn_standards_interval_time     ?
_diffrn_standards_decay_%     <2
_refine_special_details
;
 Refinement of F^2^ against ALL reflections.  The weighted R-factor wR and
 goodness of fit S are based on F^2^, conventional R-factors R are based
 on F, with F set to zero for negative F^2^. The threshold expression of
 F^2^ > 2sigma(F^2^) is used only for calculating R-factors(gt) etc. and is
 not relevant to the choice of reflections for refinement.  R-factors based
 on F^2^ are statistically about twice as large as those based on F, and R-
 factors based on ALL data will be even larger.
;
_reflns_number_total     14412
_reflns_number_gt     12969
_reflns_threshold_expression     I>2\s(I)
_refine_ls_structure_factor_coef     Fsqd
_refine_ls_matrix_type     full
_refine_ls_R_factor_all     0.036
_refine_ls_R_factor_gt     0.029
_refine_ls_wR_factor_gt     0.071
_refine_ls_wR_factor_ref     0.073
_refine_ls_goodness_of_fit_ref     1.032
_refine_ls_restrained_S_all     1.032
_refine_ls_number_reflns     14412
_refine_ls_number_parameters     362
_refine_ls_number_restraints     0
_refine_ls_hydrogen_treatment     mixed
_refine_ls_weighting_scheme     calc
_refine_ls_weighting_details
         'calc w=1/[\s^2^(Fo^2^)+(0.0303P)^2^+0.8210P] where P=(Fo^2^+2Fc^2^)/3'
_atom_sites_solution_hydrogens     geom
_atom_sites_solution_primary     direct
_atom_sites_solution_secondary     difmap
_refine_ls_shift/su_max     0.000
_refine_ls_shift/su_mean     0.000
_refine_diff_density_max     0.74
_refine_diff_density_min     -1.24
_refine_ls_extinction_method     SHELXL
_refine_ls_extinction_coef     0.0053(5)
_refine_ls_extinction_expression
                                  'Fc^*^=kFc[1+0.001xFc^2^\l^3^/sin(2\q)]^-1/4^'
loop_
    _atom_type_symbol
    _atom_type_description
    _atom_type_scat_dispersion_real
    _atom_type_scat_dispersion_imag
    _atom_type_scat_source
    'C' 'C' 0.0033 0.0016
                         'International Tables Vol C Tables 4.2.6.8 and 6.1.1.4'
    'H' 'H' 0.0000 0.0000
                         'International Tables Vol C Tables 4.2.6.8 and 6.1.1.4'
    'Cl' 'Cl' 0.1484 0.1585
                         'International Tables Vol C Tables 4.2.6.8 and 6.1.1.4'
    'N' 'N' 0.0061 0.0033
                         'International Tables Vol C Tables 4.2.6.8 and 6.1.1.4'
    'O' 'O' 0.0106 0.0060
                         'International Tables Vol C Tables 4.2.6.8 and 6.1.1.4'
    'Sn' 'Sn' -0.6537 1.4246
                         'International Tables Vol C Tables 4.2.6.8 and 6.1.1.4'
_computing_data_collection     'COLLECT (Nonius, 2000)'
_computing_cell_refinement     'Denzo and Scalepack (Otwinowski & Minor, 1997)'
_computing_data_reduction     'Denzo and Scalepack (Otwinowski & Minor, 1997)'
_computing_structure_solution     'SIR97 (Altomare <i>et al.</i>,  1999)'
_computing_structure_refinement     'SHELXL97 (Sheldrick, 1997)'
_computing_molecular_graphics     'ORTEP-3 for Windows (Farrugia, 1997)'
_computing_publication_material     'SHELXL97 (Sheldrick, 1997)'
loop_
    _atom_site_type_symbol
    _atom_site_label
    _atom_site_fract_x
    _atom_site_fract_y
    _atom_site_fract_z
    _atom_site_U_iso_or_equiv
    _atom_site_adp_type
    _atom_site_calc_flag
    _atom_site_refinement_flags
    _atom_site_occupancy
    _atom_site_disorder_assembly
    _atom_site_disorder_group
    Sn Sn1 0.5000 0.0000 0.0000 0.00926(3) Uani d S 1 . .
    Cl Cl1 0.53900(3) 0.04133(2) 0.164917(19) 0.01502(5) Uani d . 1 . .
    Cl Cl2 0.51522(3) 0.20275(2) -0.07554(2) 0.01362(4) Uani d . 1 . .
    Cl Cl3 0.24802(3) 0.04038(2) 0.05732(2) 0.01381(4) Uani d . 1 . .
    O O1 0.40633(8) 0.58975(7) 0.38427(6) 0.01354(13) Uani d . 1 . .
    O O2 1.06811(9) 0.46854(8) 0.36352(7) 0.01853(15) Uani d . 1 . .
    O O3 0.83375(10) 0.47563(9) 0.39044(9) 0.0272(2) Uani d . 1 . .
    N N1 0.42673(10) 0.33594(9) 0.13842(8) 0.01642(17) Uani d . 1 . .
    H H1N 0.4731(19) 0.3059(16) 0.0897(14) 0.020 Uiso d . 1 . .
    N N2 0.35159(10) 0.83221(9) 0.64389(7) 0.01542(16) Uani d . 1 . .
    H H2N 0.3892(19) 0.8743(16) 0.6750(14) 0.019 Uiso d . 1 . .
    C C1 0.48174(10) 0.54161(9) 0.30004(8) 0.01118(15) Uani d . 1 . .
    C C2 0.41464(10) 0.46614(9) 0.26289(8) 0.01275(16) Uani d . 1 . .
    H H2 0.3206 0.4516 0.2948 0.015 Uiso calc R 1 . .
    C C3 0.48671(11) 0.41085(9) 0.17721(8) 0.01291(16) Uani d . 1 . .
    C C4 0.63032(11) 0.43418(9) 0.12992(8) 0.01360(16) Uani d . 1 . .
    C C5 0.69115(11) 0.51151(9) 0.16815(8) 0.01310(16) Uani d . 1 . .
    H H5 0.7846 0.5275 0.1359 0.016 Uiso calc R 1 . .
    C C6 0.62049(10) 0.56913(9) 0.25423(8) 0.01122(15) Uani d . 1 . .
    C C7 0.68061(10) 0.64746(8) 0.29612(8) 0.01058(15) Uani d . 1 . .
    C C8 0.60111(10) 0.69685(9) 0.38325(8) 0.01108(15) Uani d . 1 . .
    C C9 0.65144(10) 0.77664(9) 0.43315(8) 0.01170(15) Uani d . 1 . .
    H H9 0.7429 0.8005 0.4054 0.014 Uiso calc R 1 . .
    C C10 0.57244(11) 0.82019(9) 0.51976(8) 0.01222(15) Uani d . 1 . .
    C C11 0.43234(11) 0.78594(9) 0.56098(8) 0.01258(16) Uani d . 1 . .
    C C12 0.38037(11) 0.70714(9) 0.51364(8) 0.01331(16) Uani d . 1 . .
    H H12 0.2889 0.6832 0.5408 0.016 Uiso calc R 1 . .
    C C13 0.46414(10) 0.66475(9) 0.42693(8) 0.01159(15) Uani d . 1 . .
    C C14 0.70941(13) 0.37222(11) 0.04109(10) 0.0197(2) Uani d . 1 . .
    H H14A 0.8074 0.3907 0.0232 0.030 Uiso calc R 1 . .
    H H14B 0.6655 0.3969 -0.0195 0.030 Uiso calc R 1 . .
    H H14C 0.7069 0.2886 0.0616 0.030 Uiso calc R 1 . .
    C C15 0.62856(12) 0.90417(10) 0.57043(9) 0.01553(17) Uani d . 1 . .
    H H15A 0.7239 0.9186 0.5326 0.023 Uiso calc R 1 . .
    H H15B 0.6310 0.8716 0.6428 0.023 Uiso calc R 1 . .
    H H15C 0.5674 0.9770 0.5689 0.023 Uiso calc R 1 . .
    C C16 0.82316(10) 0.68456(8) 0.24669(8) 0.01064(15) Uani d . 1 . .
    C C17 0.94862(10) 0.62467(9) 0.27097(8) 0.01147(15) Uani d . 1 . .
    C C18 1.07793(11) 0.66730(9) 0.22341(8) 0.01360(16) Uani d . 1 . .
    H H18 1.1625 0.6273 0.2402 0.016 Uiso calc R 1 . .
    C C19 1.08333(11) 0.76787(9) 0.15174(8) 0.01417(17) Uani d . 1 . .
    H H19 1.1713 0.7963 0.1196 0.017 Uiso calc R 1 . .
    C C20 0.95942(12) 0.82636(10) 0.12744(9) 0.01498(17) Uani d . 1 . .
    H H20 0.9629 0.8948 0.0784 0.018 Uiso calc R 1 . .
    C C21 0.82987(11) 0.78526(9) 0.17463(8) 0.01412(17) Uani d . 1 . .
    H H21 0.7457 0.8260 0.1576 0.017 Uiso calc R 1 . .
    C C22 0.94161(11) 0.51676(9) 0.34679(9) 0.01400(17) Uani d . 1 . .
    C C23 1.06484(13) 0.36159(11) 0.43498(10) 0.0211(2) Uani d . 1 . .
    H H23A 0.9925 0.3717 0.4976 0.032 Uiso calc R 1 . .
    H H23B 1.1569 0.3406 0.4543 0.032 Uiso calc R 1 . .
    H H23C 1.0429 0.3000 0.4014 0.032 Uiso calc R 1 . .
    C C24 0.28833(12) 0.29543(10) 0.18084(9) 0.01633(18) Uani d . 1 . .
    H H24A 0.2628 0.3019 0.2562 0.020 Uiso calc R 1 . .
    H H24B 0.2931 0.2127 0.1733 0.020 Uiso calc R 1 . .
    C C25 0.17375(14) 0.36257(13) 0.12788(12) 0.0258(2) Uani d . 1 . .
    H H25A 0.1665 0.4443 0.1367 0.039 Uiso calc R 1 . .
    H H25B 0.0836 0.3314 0.1593 0.039 Uiso calc R 1 . .
    H H25C 0.1973 0.3554 0.0535 0.039 Uiso calc R 1 . .
    C C26 0.20472(12) 0.81093(11) 0.68565(9) 0.0185(2) Uani d . 1 . .
    H H26A 0.2000 0.7296 0.7190 0.022 Uiso calc R 1 . .
    H H26B 0.1527 0.8234 0.6281 0.022 Uiso calc R 1 . .
    C C27 0.13662(13) 0.89136(12) 0.76511(10) 0.0232(2) Uani d . 1 . .
    H H27A 0.1871 0.8779 0.8227 0.035 Uiso calc R 1 . .
    H H27B 0.0382 0.8763 0.7920 0.035 Uiso calc R 1 . .
    H H27C 0.1406 0.9718 0.7319 0.035 Uiso calc R 1 . .
    N N3 -0.01218(17) 0.87440(15) 0.42927(13) 0.0429(4) Uani d . 1 . .
    C C28 0.09893(16) 0.88240(12) 0.37996(11) 0.0259(2) Uani d . 1 . .
    C C29 0.23901(15) 0.89178(14) 0.31671(11) 0.0267(3) Uani d . 1 . .
    H H29A 0.2723 0.8203 0.2862 0.040 Uiso calc R 1 . .
    H H29B 0.3031 0.9042 0.3603 0.040 Uiso calc R 1 . .
    H H29C 0.2364 0.9571 0.2609 0.040 Uiso calc R 1 . .
loop_
    _atom_site_aniso_label
    _atom_site_aniso_U_11
    _atom_site_aniso_U_22
    _atom_site_aniso_U_33
    _atom_site_aniso_U_12
    _atom_site_aniso_U_13
    _atom_site_aniso_U_23
    Sn1 0.01002(4) 0.00916(4) 0.00947(4) -0.00130(3) -0.00229(3) -0.00309(3)
    Cl1 0.01755(10) 0.01736(11) 0.01246(10) -0.00091(8) -0.00530(8) -0.00629(8)
    Cl2 0.01605(10) 0.01023(9) 0.01489(10) -0.00222(7) -0.00319(8) -0.00189(7)
    Cl3 0.01070(9) 0.01542(10) 0.01489(10) -0.00084(7) -0.00195(7) -0.00214(8)
    O1 0.0112(3) 0.0151(3) 0.0155(3) -0.0041(2) 0.0009(2) -0.0078(3)
    O2 0.0122(3) 0.0194(4) 0.0205(4) 0.0012(3) -0.0034(3) 0.0050(3)
    O3 0.0140(4) 0.0235(4) 0.0401(6) -0.0072(3) -0.0080(4) 0.0150(4)
    N1 0.0148(4) 0.0163(4) 0.0198(4) -0.0041(3) 0.0003(3) -0.0103(3)
    N2 0.0155(4) 0.0181(4) 0.0135(4) -0.0043(3) 0.0004(3) -0.0073(3)
    C1 0.0097(3) 0.0108(4) 0.0131(4) -0.0009(3) -0.0008(3) -0.0041(3)
    C2 0.0104(4) 0.0126(4) 0.0162(4) -0.0023(3) -0.0012(3) -0.0058(3)
    C3 0.0126(4) 0.0116(4) 0.0155(4) -0.0019(3) -0.0024(3) -0.0047(3)
    C4 0.0120(4) 0.0142(4) 0.0150(4) -0.0018(3) -0.0005(3) -0.0058(3)
    C5 0.0109(4) 0.0143(4) 0.0143(4) -0.0017(3) -0.0002(3) -0.0054(3)
    C6 0.0094(3) 0.0113(4) 0.0132(4) -0.0014(3) -0.0015(3) -0.0034(3)
    C7 0.0092(3) 0.0106(4) 0.0119(4) -0.0011(3) -0.0016(3) -0.0022(3)
    C8 0.0106(4) 0.0112(4) 0.0118(4) -0.0019(3) -0.0017(3) -0.0026(3)
    C9 0.0116(4) 0.0114(4) 0.0128(4) -0.0022(3) -0.0026(3) -0.0026(3)
    C10 0.0133(4) 0.0121(4) 0.0123(4) -0.0023(3) -0.0031(3) -0.0030(3)
    C11 0.0136(4) 0.0126(4) 0.0115(4) -0.0019(3) -0.0010(3) -0.0032(3)
    C12 0.0129(4) 0.0138(4) 0.0135(4) -0.0039(3) 0.0007(3) -0.0052(3)
    C13 0.0112(4) 0.0115(4) 0.0127(4) -0.0025(3) -0.0015(3) -0.0038(3)
    C14 0.0171(5) 0.0222(5) 0.0207(5) -0.0045(4) 0.0030(4) -0.0129(4)
    C15 0.0174(4) 0.0168(4) 0.0149(4) -0.0039(3) -0.0038(3) -0.0067(3)
    C16 0.0095(3) 0.0114(4) 0.0114(4) -0.0020(3) -0.0014(3) -0.0028(3)
    C17 0.0099(4) 0.0109(4) 0.0135(4) -0.0015(3) -0.0016(3) -0.0020(3)
    C18 0.0097(4) 0.0142(4) 0.0168(4) -0.0018(3) -0.0015(3) -0.0029(3)
    C19 0.0122(4) 0.0149(4) 0.0153(4) -0.0037(3) -0.0001(3) -0.0034(3)
    C20 0.0152(4) 0.0147(4) 0.0144(4) -0.0045(3) -0.0019(3) 0.0005(3)
    C21 0.0121(4) 0.0140(4) 0.0158(4) -0.0018(3) -0.0031(3) -0.0002(3)
    C22 0.0124(4) 0.0128(4) 0.0167(4) -0.0012(3) -0.0042(3) -0.0002(3)
    C23 0.0200(5) 0.0197(5) 0.0199(5) 0.0023(4) -0.0043(4) 0.0049(4)
    C24 0.0158(4) 0.0139(4) 0.0206(5) -0.0046(3) -0.0018(4) -0.0065(4)
    C25 0.0188(5) 0.0259(6) 0.0337(7) -0.0029(4) -0.0078(5) -0.0030(5)
    C26 0.0152(4) 0.0217(5) 0.0186(5) -0.0044(4) 0.0023(4) -0.0088(4)
    C27 0.0178(5) 0.0290(6) 0.0230(5) -0.0010(4) 0.0017(4) -0.0134(5)
    N3 0.0356(7) 0.0410(8) 0.0433(8) -0.0075(6) 0.0048(6) 0.0053(7)
    C28 0.0311(6) 0.0223(6) 0.0233(6) -0.0063(5) -0.0045(5) 0.0009(4)
    C29 0.0252(6) 0.0370(7) 0.0190(5) -0.0098(5) -0.0050(4) -0.0010(5)
_geom_special_details
;
 All esds (except the esd in the dihedral angle between two l.s. planes)
 are estimated using the full covariance matrix.  The cell esds are taken
 into account individually in the estimation of esds in distances, angles
 and torsion angles; correlations between esds in cell parameters are only
 used when they are defined by crystal symmetry.  An approximate (isotropic)
 treatment of cell esds is used for estimating esds involving l.s. planes.
;
loop_
    _geom_bond_atom_site_label_1
    _geom_bond_atom_site_label_2
    _geom_bond_site_symmetry_2
    _geom_bond_distance
    _geom_bond_publ_flag
    Sn1 Cl3 . 2.4237(3) ?
    Sn1 Cl3 2_655 2.4237(3) ?
    Sn1 Cl1 2_655 2.4396(3) ?
    Sn1 Cl1 . 2.4396(3) ?
    Sn1 Cl2 2_655 2.4454(3) ?
    Sn1 Cl2 . 2.4454(3) ?
    O1 C1 . 1.3618(12) ?
    O1 C13 . 1.3632(12) ?
    O2 C22 . 1.3417(13) ?
    O2 C23 . 1.4479(15) ?
    O3 C22 . 1.2078(14) ?
    N1 C3 . 1.3443(13) ?
    N1 C24 . 1.4583(15) ?
    N1 H1N . 0.81(2) ?
    N2 C11 . 1.3553(13) ?
    N2 C26 . 1.4613(15) ?
    N2 H2N . 0.86(2) ?
    C1 C2 . 1.3802(14) ?
    C1 C6 . 1.4169(14) ?
    C2 C3 . 1.4099(14) ?
    C2 H2 . 0.9500 ?
    C3 C4 . 1.4500(15) ?
    C4 C5 . 1.3673(14) ?
    C4 C14 . 1.5027(15) ?
    C5 C6 . 1.4252(14) ?
    C5 H5 . 0.9500 ?
    C6 C7 . 1.4008(14) ?
    C7 C8 . 1.4109(14) ?
    C7 C16 . 1.4941(14) ?
    C8 C13 . 1.4128(14) ?
    C8 C9 . 1.4266(14) ?
    C9 C10 . 1.3727(14) ?
    C9 H9 . 0.9500 ?
    C10 C11 . 1.4442(15) ?
    C10 C15 . 1.5024(14) ?
    C11 C12 . 1.4043(14) ?
    C12 C13 . 1.3839(14) ?
    C12 H12 . 0.9500 ?
    C14 H14A . 0.9800 ?
    C14 H14B . 0.9800 ?
    C14 H14C . 0.9800 ?
    C15 H15A . 0.9800 ?
    C15 H15B . 0.9800 ?
    C15 H15C . 0.9800 ?
    C16 C21 . 1.3966(15) ?
    C16 C17 . 1.4080(14) ?
    C17 C18 . 1.4017(14) ?
    C17 C22 . 1.4865(15) ?
    C18 C19 . 1.3925(15) ?
    C18 H18 . 0.9500 ?
    C19 C20 . 1.3893(16) ?
    C19 H19 . 0.9500 ?
    C20 C21 . 1.3955(15) ?
    C20 H20 . 0.9500 ?
    C21 H21 . 0.9500 ?
    C23 H23A . 0.9800 ?
    C23 H23B . 0.9800 ?
    C23 H23C . 0.9800 ?
    C24 C25 . 1.5201(18) ?
    C24 H24A . 0.9900 ?
    C24 H24B . 0.9900 ?
    C25 H25A . 0.9800 ?
    C25 H25B . 0.9800 ?
    C25 H25C . 0.9800 ?
    C26 C27 . 1.5198(16) ?
    C26 H26A . 0.9900 ?
    C26 H26B . 0.9900 ?
    C27 H27A . 0.9800 ?
    C27 H27B . 0.9800 ?
    C27 H27C . 0.9800 ?
    N3 C28 . 1.146(2) ?
    C28 C29 . 1.450(2) ?
    C29 H29A . 0.9800 ?
    C29 H29B . 0.9800 ?
    C29 H29C . 0.9800 ?
loop_
    _geom_angle_atom_site_label_1
    _geom_angle_atom_site_label_2
    _geom_angle_atom_site_label_3
    _geom_angle_site_symmetry_1
    _geom_angle_site_symmetry_3
    _geom_angle
    _geom_angle_publ_flag
    Cl3 Sn1 Cl3 . 2_655 180.0 ?
    Cl3 Sn1 Cl1 . 2_655 89.363(10) ?
    Cl3 Sn1 Cl1 2_655 2_655 90.638(10) ?
    Cl3 Sn1 Cl1 . . 90.638(10) ?
    Cl3 Sn1 Cl1 2_655 . 89.362(10) ?
    Cl1 Sn1 Cl1 2_655 . 180.0 ?
    Cl3 Sn1 Cl2 . 2_655 90.291(10) ?
    Cl3 Sn1 Cl2 2_655 2_655 89.709(10) ?
    Cl1 Sn1 Cl2 2_655 2_655 90.829(10) ?
    Cl1 Sn1 Cl2 . 2_655 89.170(10) ?
    Cl3 Sn1 Cl2 . . 89.709(10) ?
    Cl3 Sn1 Cl2 2_655 . 90.290(10) ?
    Cl1 Sn1 Cl2 2_655 . 89.171(11) ?
    Cl1 Sn1 Cl2 . . 90.830(10) ?
    Cl2 Sn1 Cl2 2_655 . 180.0 ?
    C1 O1 C13 . . 120.30(8) ?
    C22 O2 C23 . . 114.57(9) ?
    C3 N1 C24 . . 126.24(9) ?
    C3 N1 H1N . . 118.0(13) ?
    C24 N1 H1N . . 115.6(13) ?
    C11 N2 C26 . . 123.53(9) ?
    C11 N2 H2N . . 118.5(12) ?
    C26 N2 H2N . . 118.0(12) ?
    O1 C1 C2 . . 116.05(9) ?
    O1 C1 C6 . . 121.03(9) ?
    C2 C1 C6 . . 122.93(9) ?
    C1 C2 C3 . . 119.50(9) ?
    C1 C2 H2 . . 120.3 ?
    C3 C2 H2 . . 120.3 ?
    N1 C3 C2 . . 121.95(10) ?
    N1 C3 C4 . . 118.77(9) ?
    C2 C3 C4 . . 119.29(9) ?
    C5 C4 C3 . . 119.00(9) ?
    C5 C4 C14 . . 121.49(10) ?
    C3 C4 C14 . . 119.51(9) ?
    C4 C5 C6 . . 122.88(9) ?
    C4 C5 H5 . . 118.6 ?
    C6 C5 H5 . . 118.6 ?
    C7 C6 C1 . . 119.38(9) ?
    C7 C6 C5 . . 124.23(9) ?
    C1 C6 C5 . . 116.38(9) ?
    C6 C7 C8 . . 118.96(9) ?
    C6 C7 C16 . . 121.31(9) ?
    C8 C7 C16 . . 119.63(9) ?
    C7 C8 C13 . . 119.28(9) ?
    C7 C8 C9 . . 124.03(9) ?
    C13 C8 C9 . . 116.67(9) ?
    C10 C9 C8 . . 122.33(9) ?
    C10 C9 H9 . . 118.8 ?
    C8 C9 H9 . . 118.8 ?
    C9 C10 C11 . . 119.04(9) ?
    C9 C10 C15 . . 121.00(9) ?
    C11 C10 C15 . . 119.95(9) ?
    N2 C11 C12 . . 120.82(10) ?
    N2 C11 C10 . . 119.37(9) ?
    C12 C11 C10 . . 119.80(9) ?
    C13 C12 C11 . . 119.16(9) ?
    C13 C12 H12 . . 120.4 ?
    C11 C12 H12 . . 120.4 ?
    O1 C13 C12 . . 115.99(9) ?
    O1 C13 C8 . . 121.03(9) ?
    C12 C13 C8 . . 122.98(9) ?
    C4 C14 H14A . . 109.5 ?
    C4 C14 H14B . . 109.5 ?
    H14A C14 H14B . . 109.5 ?
    C4 C14 H14C . . 109.5 ?
    H14A C14 H14C . . 109.5 ?
    H14B C14 H14C . . 109.5 ?
    C10 C15 H15A . . 109.5 ?
    C10 C15 H15B . . 109.5 ?
    H15A C15 H15B . . 109.5 ?
    C10 C15 H15C . . 109.5 ?
    H15A C15 H15C . . 109.5 ?
    H15B C15 H15C . . 109.5 ?
    C21 C16 C17 . . 119.27(9) ?
    C21 C16 C7 . . 117.43(9) ?
    C17 C16 C7 . . 123.29(9) ?
    C18 C17 C16 . . 119.71(9) ?
    C18 C17 C22 . . 121.02(9) ?
    C16 C17 C22 . . 119.27(9) ?
    C19 C18 C17 . . 120.52(10) ?
    C19 C18 H18 . . 119.7 ?
    C17 C18 H18 . . 119.7 ?
    C20 C19 C18 . . 119.63(10) ?
    C20 C19 H19 . . 120.2 ?
    C18 C19 H19 . . 120.2 ?
    C19 C20 C21 . . 120.47(10) ?
    C19 C20 H20 . . 119.8 ?
    C21 C20 H20 . . 119.8 ?
    C20 C21 C16 . . 120.40(10) ?
    C20 C21 H21 . . 119.8 ?
    C16 C21 H21 . . 119.8 ?
    O3 C22 O2 . . 122.39(10) ?
    O3 C22 C17 . . 124.24(10) ?
    O2 C22 C17 . . 113.37(9) ?
    O2 C23 H23A . . 109.5 ?
    O2 C23 H23B . . 109.5 ?
    H23A C23 H23B . . 109.5 ?
    O2 C23 H23C . . 109.5 ?
    H23A C23 H23C . . 109.5 ?
    H23B C23 H23C . . 109.5 ?
    N1 C24 C25 . . 113.19(10) ?
    N1 C24 H24A . . 108.9 ?
    C25 C24 H24A . . 108.9 ?
    N1 C24 H24B . . 108.9 ?
    C25 C24 H24B . . 108.9 ?
    H24A C24 H24B . . 107.8 ?
    C24 C25 H25A . . 109.5 ?
    C24 C25 H25B . . 109.5 ?
    H25A C25 H25B . . 109.5 ?
    C24 C25 H25C . . 109.5 ?
    H25A C25 H25C . . 109.5 ?
    H25B C25 H25C . . 109.5 ?
    N2 C26 C27 . . 110.50(10) ?
    N2 C26 H26A . . 109.5 ?
    C27 C26 H26A . . 109.5 ?
    N2 C26 H26B . . 109.5 ?
    C27 C26 H26B . . 109.5 ?
    H26A C26 H26B . . 108.1 ?
    C26 C27 H27A . . 109.5 ?
    C26 C27 H27B . . 109.5 ?
    H27A C27 H27B . . 109.5 ?
    C26 C27 H27C . . 109.5 ?
    H27A C27 H27C . . 109.5 ?
    H27B C27 H27C . . 109.5 ?
    N3 C28 C29 . . 179.32(18) ?
    C28 C29 H29A . . 109.5 ?
    C28 C29 H29B . . 109.5 ?
    H29A C29 H29B . . 109.5 ?
    C28 C29 H29C . . 109.5 ?
    H29A C29 H29C . . 109.5 ?
    H29B C29 H29C . . 109.5 ?
loop_
    _geom_torsion_atom_site_label_1
    _geom_torsion_atom_site_label_2
    _geom_torsion_atom_site_label_3
    _geom_torsion_atom_site_label_4
    _geom_torsion_site_symmetry_1
    _geom_torsion_site_symmetry_2
    _geom_torsion_site_symmetry_3
    _geom_torsion_site_symmetry_4
    _geom_torsion
    _geom_torsion_publ_flag
    C13 O1 C1 C2 . . . . 179.54(9) ?
    C13 O1 C1 C6 . . . . -0.75(15) ?
    O1 C1 C2 C3 . . . . -178.69(9) ?
    C6 C1 C2 C3 . . . . 1.61(16) ?
    C24 N1 C3 C2 . . . . -4.43(18) ?
    C24 N1 C3 C4 . . . . 174.88(11) ?
    C1 C2 C3 N1 . . . . 179.50(10) ?
    C1 C2 C3 C4 . . . . 0.18(16) ?
    N1 C3 C4 C5 . . . . 179.10(11) ?
    C2 C3 C4 C5 . . . . -1.56(16) ?
    N1 C3 C4 C14 . . . . -1.55(16) ?
    C2 C3 C4 C14 . . . . 177.78(11) ?
    C3 C4 C5 C6 . . . . 1.23(17) ?
    C14 C4 C5 C6 . . . . -178.10(11) ?
    O1 C1 C6 C7 . . . . -0.26(15) ?
    C2 C1 C6 C7 . . . . 179.42(10) ?
    O1 C1 C6 C5 . . . . 178.39(9) ?
    C2 C1 C6 C5 . . . . -1.93(15) ?
    C4 C5 C6 C7 . . . . 179.04(10) ?
    C4 C5 C6 C1 . . . . 0.46(16) ?
    C1 C6 C7 C8 . . . . 0.11(15) ?
    C5 C6 C7 C8 . . . . -178.42(10) ?
    C1 C6 C7 C16 . . . . -176.29(9) ?
    C5 C6 C7 C16 . . . . 5.18(16) ?
    C6 C7 C8 C13 . . . . 1.00(15) ?
    C16 C7 C8 C13 . . . . 177.46(9) ?
    C6 C7 C8 C9 . . . . 179.40(10) ?
    C16 C7 C8 C9 . . . . -4.14(15) ?
    C7 C8 C9 C10 . . . . -177.98(10) ?
    C13 C8 C9 C10 . . . . 0.46(15) ?
    C8 C9 C10 C11 . . . . -1.18(15) ?
    C8 C9 C10 C15 . . . . -179.97(10) ?
    C26 N2 C11 C12 . . . . -4.18(17) ?
    C26 N2 C11 C10 . . . . 174.54(10) ?
    C9 C10 C11 N2 . . . . -177.33(10) ?
    C15 C10 C11 N2 . . . . 1.48(15) ?
    C9 C10 C11 C12 . . . . 1.40(15) ?
    C15 C10 C11 C12 . . . . -179.79(10) ?
    N2 C11 C12 C13 . . . . 177.80(10) ?
    C10 C11 C12 C13 . . . . -0.92(16) ?
    C1 O1 C13 C12 . . . . -178.66(9) ?
    C1 O1 C13 C8 . . . . 1.91(15) ?
    C11 C12 C13 O1 . . . . -179.22(9) ?
    C11 C12 C13 C8 . . . . 0.19(16) ?
    C7 C8 C13 O1 . . . . -2.03(15) ?
    C9 C8 C13 O1 . . . . 179.45(9) ?
    C7 C8 C13 C12 . . . . 178.58(10) ?
    C9 C8 C13 C12 . . . . 0.06(15) ?
    C6 C7 C16 C21 . . . . 93.07(12) ?
    C8 C7 C16 C21 . . . . -83.31(12) ?
    C6 C7 C16 C17 . . . . -88.32(13) ?
    C8 C7 C16 C17 . . . . 95.30(12) ?
    C21 C16 C17 C18 . . . . 0.58(15) ?
    C7 C16 C17 C18 . . . . -178.01(9) ?
    C21 C16 C17 C22 . . . . -179.32(9) ?
    C7 C16 C17 C22 . . . . 2.09(15) ?
    C16 C17 C18 C19 . . . . -0.52(15) ?
    C22 C17 C18 C19 . . . . 179.38(10) ?
    C17 C18 C19 C20 . . . . 0.11(16) ?
    C18 C19 C20 C21 . . . . 0.25(16) ?
    C19 C20 C21 C16 . . . . -0.19(16) ?
    C17 C16 C21 C20 . . . . -0.23(15) ?
    C7 C16 C21 C20 . . . . 178.44(10) ?
    C23 O2 C22 O3 . . . . 2.09(17) ?
    C23 O2 C22 C17 . . . . -178.43(10) ?
    C18 C17 C22 O3 . . . . 179.92(12) ?
    C16 C17 C22 O3 . . . . -0.18(17) ?
    C18 C17 C22 O2 . . . . 0.46(15) ?
    C16 C17 C22 O2 . . . . -179.64(9) ?
    C3 N1 C24 C25 . . . . 96.39(14) ?
    C11 N2 C26 C27 . . . . -169.80(11) ?
loop_
    _geom_hbond_atom_site_label_D
    _geom_hbond_atom_site_label_H
    _geom_hbond_atom_site_label_A
    _geom_hbond_site_symmetry_A
    _geom_hbond_distance_DH
    _geom_hbond_distance_HA
    _geom_hbond_distance_DA
    _geom_hbond_angle_DHA
    N1 H1N Cl2 . 0.81(2) 2.61(2) 3.3644(10) 156(2)
    N2 H2N Cl1 2_666 0.86(2) 2.75(2) 3.5603(10) 159(2)
