# Supplementary material for: Rhodamine 6G hexa­chlorido­stannate(IV) acetonitrile disolvate
Source: Acta Crystallogr Sect E Struct Rep Online. 2007 Dec 18;64(Pt 1):m199. doi: 10.1107/S1600536807066287 (PMC2915129; doi:10.1107/S1600536807066287)
Supplement: Supplementary file 2 [file e-64-0m199-Isup2.hkl]

# 
# h,k,l, Fc-squared, Fo-squared, sigma(Fo-squared) and status flag 
# 
data_I
_shelx_title ' Venkat9' 
_shelx_refln_list_code          4 
_shelx_F_calc_maximum      208.04 
_exptl_crystal_F_000       654.00 
_reflns_d_resolution_high  0.5927 
 
loop_ 
 _symmetry_equiv_pos_as_xyz 
 'x, y, z' 
 '-x, -y, -z' 
 
_cell_length_a     9.7871 
_cell_length_b    11.7827 
_cell_length_c    13.2893 
_cell_angle_alpha  80.583 
_cell_angle_beta   77.309 
_cell_angle_gamma  82.467 
 
_shelx_F_squared_multiplier     1.000 
 
loop_ 
 _refln_index_h 
 _refln_index_k 
 _refln_index_l 
 _refln_F_squared_calc 
 _refln_F_squared_meas 
 _refln_F_squared_sigma 
 _refln_observed_status 
   2   0   0     9693.45     9511.03    254.13 o 
   3   0   0     4360.09     4182.88     41.25 o 
   4   0   0     2847.64     2533.06     25.56 o 
   5   0   0     1385.62     1237.41     14.34 o 
   6   0   0      535.93      540.94      8.15 o 
   7   0   0     2286.82     2163.97     32.68 o 
   8   0   0      418.98      395.38     21.50 o 
   9   0   0     2406.23     2303.92     57.88 o 
  10   0   0       51.94       48.44      4.98 o 
  11   0   0      226.86      206.93      7.85 o 
  12   0   0      735.93      722.25     17.94 o 
  13   0   0       15.56       12.48      5.65 o 
  14   0   0       37.20       42.98      7.34 o 
  15   0   0      181.44      199.85     12.20 o 
  16   0   0      281.28      278.21     26.14 o 
 -15   1   0      501.55      531.19     23.59 o 
 -14   1   0       12.02        5.60      6.37 o 
 -13   1   0      207.89      226.26      9.58 o 
 -12   1   0      470.12      493.79     14.69 o 
 -11   1   0      541.26      547.14     14.73 o 
 -10   1   0       64.55       73.51      5.02 o 
  -9   1   0        4.49       -3.25      3.25 o 
  -8   1   0     7979.75     7874.45    127.36 o 
  -7   1   0      378.74      408.90      7.45 o 
  -6   1   0     2023.41     1852.21     37.89 o 
  -5   1   0     1711.56     1650.22     27.33 o 
  -4   1   0    10838.95    10362.63    223.33 o 
  -3   1   0     5823.00     5734.74     64.94 o 
  -2   1   0      505.89      505.45      5.84 o 
  -1   1   0     1504.99     1459.29     29.58 o 
   2   1   0      468.35      482.54      5.70 o 
   3   1   0     2700.66     2611.09     26.12 o 
   4   1   0     5168.26     5279.53     74.91 o 
   5   1   0      999.43      906.99     10.91 o 
   6   1   0        1.99        3.61      2.05 o 
   7   1   0      773.33      729.34     12.94 o 
   8   1   0      654.33      701.69     14.86 o 
   9   1   0      462.70      358.81      9.46 o 
  10   1   0      252.73      202.42      6.78 o 
  11   1   0      107.35      101.38     15.88 o 
  12   1   0       42.81       46.96      6.19 o 
  13   1   0      240.59      264.52     12.48 o 
  14   1   0        3.68        3.32      6.88 o 
  15   1   0        0.69        5.60      6.37 o 
  16   1   0      232.58      190.01     19.85 o 
 -15   2   0       46.25       45.10      9.67 o 
 -14   2   0       75.19       72.36      9.79 o 
 -13   2   0        1.71        7.17      4.58 o 
 -12   2   0      458.46      475.41     29.38 o 
 -11   2   0      470.62      503.61     14.33 o 
 -10   2   0        7.89        4.81      4.09 o 
  -9   2   0      152.13      152.66      7.95 o 
  -8   2   0     2100.06     1998.58     44.52 o 
  -7   2   0     2024.72     2018.96     29.32 o 
  -6   2   0      425.65      409.74      7.43 o 
  -5   2   0     1297.16     1327.25     17.72 o 
  -4   2   0     3711.99     3687.92     37.20 o 
  -3   2   0     4433.60     4435.43     43.94 o 
  -2   2   0        7.31        8.19      0.90 o 
  -1   2   0     5616.51     5453.75     54.36 o 
   0   2   0     2193.32     2260.36     23.29 o 
   1   2   0       10.95       15.76      0.46 o 
   2   2   0     4421.58     4329.15     89.39 o 
   3   2   0      171.00      159.88      2.29 o 
   4   2   0     1697.48     1657.36     41.10 o 
   5   2   0      846.39      886.70     21.42 o 
   6   2   0       20.13        8.79      1.63 o 
   7   2   0        0.66        6.17      5.25 o 
   8   2   0      285.38      233.54      6.14 o 
   9   2   0      607.77      489.77     11.53 o 
  10   2   0       16.28       23.37      3.74 o 
  11   2   0      278.05      294.31     14.95 o 
  12   2   0       26.85       22.69      4.19 o 
  13   2   0        0.76       -3.81      5.37 o 
  14   2   0       77.34       79.63     10.00 o 
  15   2   0       42.58       39.30      8.62 o 
  16   2   0      242.52      202.11     20.00 o 
 -15   3   0       71.39       49.27     10.56 o 
 -14   3   0       33.89       33.70      7.62 o 
 -13   3   0       12.35       17.68      5.40 o 
 -12   3   0       19.75       18.47      6.93 o 
 -11   3   0      125.48      131.23      7.08 o 
 -10   3   0       27.25       24.29      3.79 o 
  -9   3   0      170.34      164.54     10.55 o 
  -8   3   0      174.90      173.60      6.73 o 
  -7   3   0      337.64      340.25      6.52 o 
  -6   3   0      502.96      520.37     16.74 o 
  -5   3   0      101.79       73.86      3.68 o 
  -4   3   0     5080.32     5135.23     59.39 o 
  -3   3   0     1453.27     1306.67     14.75 o 
  -2   3   0      422.23      379.19      5.05 o 
  -1   3   0     4005.59     3956.91     39.30 o 
   0   3   0      579.20      564.41      7.22 o 
   1   3   0     3174.30     3029.19     28.98 o 
   2   3   0       18.29       19.28      3.71 o 
   3   3   0     1790.45     1866.56     29.75 o 
   4   3   0      688.36      687.43     11.76 o 
   5   3   0     3394.43     3553.78     45.78 o 
   6   3   0      482.66      517.79     19.11 o 
   7   3   0        0.79        1.90      1.32 o 
   8   3   0      659.79      668.97     12.36 o 
   9   3   0      403.94      356.88     12.16 o 
  10   3   0      179.44      166.96      6.15 o 
  11   3   0        1.59        5.26      2.87 o 
  12   3   0      369.93      385.10     14.43 o 
  13   3   0       23.23       20.92      6.14 o 
  14   3   0        6.76       12.27      6.60 o 
  15   3   0        0.65        7.39      6.88 o 
  16   3   0      161.79      114.46     12.99 o 
 -15   4   0       54.59       41.93     12.22 o 
 -14   4   0        4.14        5.26      5.56 o 
 -13   4   0       31.75       44.14     11.77 o 
 -12   4   0      435.71      464.82     41.24 o 
 -11   4   0      190.14      173.41      8.57 o 
 -10   4   0      123.43      128.04      9.30 o 
  -9   4   0      331.96      327.63     10.38 o 
  -8   4   0      687.18      669.64     16.62 o 
  -7   4   0     1963.59     1842.61     42.63 o 
  -6   4   0      952.87      848.97     14.82 o 
  -5   4   0     2400.83     2422.31     70.03 o 
  -4   4   0     1111.21      959.62     18.36 o 
  -3   4   0     8447.22     8134.26     95.91 o 
  -2   4   0      411.71      404.22      5.46 o 
  -1   4   0     1040.37     1010.22     10.81 o 
   0   4   0     1087.06     1120.77     12.07 o 
   1   4   0    11761.81    11896.32    134.82 o 
   2   4   0     2249.06     2289.65     23.23 o 
   3   4   0     1082.64     1011.72     12.19 o 
   4   4   0     4691.61     4714.97    124.71 o 
   5   4   0     1309.04     1221.49     17.43 o 
   6   4   0      347.82      344.25      6.18 o 
   7   4   0      326.96      349.77      8.33 o 
   8   4   0      303.13      323.87      6.58 o 
   9   4   0      749.41      770.79     26.80 o 
  10   4   0      184.19      218.79      7.05 o 
  11   4   0      122.60      113.99      5.66 o 
  12   4   0      531.94      541.61     18.63 o 
  13   4   0      610.83      619.45     20.70 o 
  14   4   0      257.58      246.62     12.56 o 
  15   4   0      239.15      239.15     14.35 o 
  16   4   0      414.73      417.11     28.09 o 
 -14   5   0      155.57      163.33     11.11 o 
 -13   5   0      489.69      518.54     25.99 o 
 -12   5   0      349.31      368.36     20.64 o 
 -11   5   0      813.74      858.08     22.19 o 
 -10   5   0      280.77      267.47     11.32 o 
  -9   5   0      219.87      229.76     15.13 o 
  -8   5   0      742.57      724.56     20.76 o 
  -7   5   0     5111.72     5003.55     84.24 o 
  -6   5   0     2340.47     2288.99     35.78 o 
  -5   5   0     1390.22     1289.23     20.72 o 
  -4   5   0     7009.30     6822.56     94.09 o 
  -3   5   0     9122.16     8673.24    168.67 o 
  -2   5   0     3761.94     3812.58     40.69 o 
  -1   5   0     4506.64     4704.21     43.72 o 
   0   5   0     2940.51     2954.32     27.76 o 
   1   5   0    10577.30    10785.08    125.12 o 
   2   5   0     3643.54     3763.42     66.84 o 
   3   5   0      469.42      430.26      5.57 o 
   4   5   0      808.34      777.94     11.57 o 
   5   5   0     1174.05     1135.77     18.14 o 
   6   5   0      779.98      756.26     19.27 o 
   7   5   0       33.27       56.43      2.16 o 
   8   5   0     1012.96      972.98     15.54 o 
   9   5   0      681.56      660.56     14.59 o 
  10   5   0      177.10      180.60      7.02 o 
  11   5   0      137.12      127.81      8.67 o 
  12   5   0      461.01      455.25     15.02 o 
  13   5   0      803.47      879.63     27.51 o 
  14   5   0      258.39      264.52     13.53 o 
  15   5   0      184.23      145.38     10.41 o 
 -14   6   0      191.57      197.03     12.37 o 
 -13   6   0       48.74       53.32      8.10 o 
 -12   6   0      486.84      503.96     22.81 o 
 -11   6   0     1634.98     1766.58     96.09 o 
 -10   6   0      506.64      517.16     14.34 o 
  -9   6   0       41.94       36.29      4.79 o 
  -8   6   0       11.95       14.81      5.17 o 
  -7   6   0     1754.37     1713.83     31.82 o 
  -6   6   0     2313.00     2135.34     34.01 o 
  -5   6   0     2800.35     2709.17     41.30 o 
  -4   6   0     2841.15     2758.52     40.49 o 
  -3   6   0     4914.54     4651.82     66.67 o 
  -2   6   0     4352.90     4244.95     56.04 o 
  -1   6   0       50.27       48.84      1.58 o 
   0   6   0     5247.07     5441.66    131.86 o 
   1   6   0     1499.22     1521.72     15.62 o 
   2   6   0       81.00       61.21      1.52 o 
   3   6   0        9.34       15.06      3.81 o 
   4   6   0      947.15      957.10     13.53 o 
   5   6   0      133.60      139.55      4.69 o 
   6   6   0       63.50       67.97      2.82 o 
   7   6   0       23.33       26.00      2.49 o 
   8   6   0      249.04      208.29      6.21 o 
   9   6   0     1137.01     1020.01     20.58 o 
  10   6   0        4.14        5.12      2.53 o 
  11   6   0       51.53       50.63      5.68 o 
  12   6   0      193.76      211.78     10.23 o 
  13   6   0      528.52      537.88     20.03 o 
  14   6   0       29.11       33.50      6.11 o 
  15   6   0       11.69        1.02      6.65 o 
 -14   7   0      113.02      107.38     17.62 o 
 -13   7   0       55.03       71.21     18.72 o 
 -12   7   0       21.75        7.41      6.28 o 
 -11   7   0      992.35     1039.02     36.42 o 
 -10   7   0     2083.69     2184.07     81.79 o 
  -9   7   0     1314.83     1352.26     29.59 o 
  -8   7   0     4673.49     4628.51     79.48 o 
  -7   7   0     2504.09     2499.85     43.79 o 
  -6   7   0      651.24      627.67     14.81 o 
  -5   7   0      138.24      138.25      5.56 o 
  -4   7   0      478.66      436.76      9.21 o 
  -3   7   0      287.22      281.34      8.86 o 
  -2   7   0     1049.77     1022.19     32.71 o 
  -1   7   0       32.53       33.84      2.45 o 
   0   7   0      117.61      134.07      2.93 o 
   1   7   0     3908.32     4277.51     45.76 o 
   2   7   0      163.51      158.90      3.38 o 
   3   7   0       99.37       82.82      2.77 o 
   4   7   0       82.41       82.05      2.51 o 
   5   7   0      328.45      350.20     10.45 o 
   6   7   0       17.41       18.21      2.06 o 
   7   7   0      632.34      632.70     11.46 o 
   8   7   0      201.30      190.99      6.00 o 
   9   7   0        7.12        9.63      3.34 o 
  10   7   0        8.83        8.67      4.04 o 
  11   7   0       74.20       86.02      7.11 o 
  12   7   0        5.81        2.30      5.63 o 
  13   7   0      373.31      377.59     14.30 o 
  14   7   0       94.64       89.62      7.88 o 
  15   7   0        4.99       10.23     14.11 o 
 -13   8   0        1.19       11.93      6.27 o 
 -12   8   0       65.62       66.87     14.27 o 
 -11   8   0      236.56      244.51     24.97 o 
 -10   8   0      152.25      150.46      7.91 o 
  -9   8   0        6.71       10.99      4.71 o 
  -8   8   0        1.27        6.86      3.98 o 
  -7   8   0      638.88      590.50     45.45 o 
  -6   8   0       94.88      101.69      8.17 o 
  -5   8   0      149.61      139.36      6.06 o 
  -4   8   0      103.27       85.54      4.59 o 
  -3   8   0     1032.13      974.33     19.58 o 
  -2   8   0     1460.36     1426.79     49.28 o 
  -1   8   0      387.02      387.15      8.09 o 
   0   8   0       19.35       26.83      1.95 o 
   1   8   0      712.97      832.10     26.42 o 
   2   8   0       83.81      111.84      2.92 o 
   3   8   0      523.35      539.10      9.10 o 
   4   8   0      346.99      338.51      6.62 o 
   5   8   0     3131.53     3089.75     40.27 o 
   6   8   0     1539.66     1518.93     42.35 o 
   7   8   0        0.60        1.04      2.29 o 
   8   8   0       83.17       76.38      3.49 o 
   9   8   0      859.00      808.49     31.39 o 
  10   8   0      436.14      424.38     14.50 o 
  11   8   0      541.39      568.76     17.55 o 
  12   8   0      450.43      429.66     15.91 o 
  13   8   0      536.79      484.38     17.60 o 
  14   8   0      253.24      236.18     20.64 o 
 -13   9   0       57.88       48.96      8.02 o 
 -12   9   0       85.28       85.87      9.01 o 
 -11   9   0      326.04      344.81     12.39 o 
 -10   9   0      896.27      953.80     24.67 o 
  -9   9   0      276.05      255.17     10.76 o 
  -8   9   0      312.76      331.52     11.04 o 
  -7   9   0     1081.28     1068.58     26.78 o 
  -6   9   0     1832.00     1857.06     34.97 o 
  -5   9   0      100.54       93.71      5.71 o 
  -4   9   0      325.91      307.58     19.85 o 
  -3   9   0     1395.95     1391.96     26.97 o 
  -2   9   0     1721.23     1675.70     32.43 o 
  -1   9   0      223.55      242.15      5.79 o 
   0   9   0     1322.46     1425.46     20.93 o 
   1   9   0     1576.56     1634.19     21.38 o 
   2   9   0     1675.81     1700.05     23.78 o 
   3   9   0     1299.20     1345.67     20.34 o 
   4   9   0       38.86       36.05      3.15 o 
   5   9   0     1722.06     1735.99     40.62 o 
   6   9   0      238.16      222.94      5.90 o 
   7   9   0      396.53      381.70      8.39 o 
   8   9   0      686.13      664.01     17.38 o 
   9   9   0      296.70      278.76     18.70 o 
  10   9   0      281.76      277.71     11.20 o 
  11   9   0        1.24        2.02      5.09 o 
  12   9   0     1181.70     1227.85     35.89 o 
  13   9   0      253.29      231.30     19.46 o 
  14   9   0      880.00      897.76     53.69 o 
 -12  10   0      281.21      280.43     42.11 o 
 -11  10   0      399.91      420.40     29.45 o 
 -10  10   0     1021.93     1176.38     30.56 o 
  -9  10   0      346.72      358.38     12.32 o 
  -8  10   0      632.04      625.02     16.43 o 
  -7  10   0      655.06      675.94     18.13 o 
  -6  10   0     1468.87     1487.83     31.29 o 
  -5  10   0     1748.61     1771.03     35.61 o 
  -4  10   0       19.93       27.14      5.89 o 
  -3  10   0     3814.75     3800.58     68.13 o 
  -2  10   0      527.35      547.28     10.76 o 
  -1  10   0      789.29      800.83     14.73 o 
   0  10   0      828.36      840.93     17.64 o 
   1  10   0     1350.11     1400.74     21.18 o 
   2  10   0     1252.64     1287.24     17.65 o 
   3  10   0       31.98       33.93      2.07 o 
   4  10   0      774.80      740.50     22.18 o 
   5  10   0       51.67       38.99      3.75 o 
   6  10   0      876.20      819.60     18.33 o 
   7  10   0      242.61      245.71      7.50 o 
   8  10   0      446.69      454.77     12.08 o 
   9  10   0     2057.51     2066.21     44.68 o 
  10  10   0     1536.52     1517.97     52.75 o 
  11  10   0      625.95      644.83     76.78 o 
  12  10   0        3.74        6.79      9.93 o 
  13  10   0      761.24      887.04     34.35 o 
  14  10   0      259.07      239.13     16.20 o 
 -12  11   0       28.35       36.72      9.16 o 
 -11  11   0      859.15      883.79     76.16 o 
 -10  11   0      310.91      316.01     36.52 o 
  -9  11   0      707.71      749.43     47.26 o 
  -8  11   0      201.85      219.57      9.72 o 
  -7  11   0      707.13      722.02     19.87 o 
  -6  11   0     1471.55     1505.29     32.78 o 
  -5  11   0      240.24      235.42     13.62 o 
  -4  11   0      748.86      760.16     23.03 o 
  -3  11   0      172.06      177.92      7.47 o 
  -2  11   0      577.31      575.74     14.73 o 
  -1  11   0       47.41       46.48      3.91 o 
   0  11   0       30.92       35.98      3.77 o 
   1  11   0      157.43      139.31      5.44 o 
   2  11   0      391.84      392.72     12.41 o 
   3  11   0       53.28       56.68      3.64 o 
   4  11   0      114.09      117.29      4.55 o 
   5  11   0      402.11      375.37     40.41 o 
   6  11   0      233.57      223.70     10.04 o 
   7  11   0      238.04      216.45     17.03 o 
   8  11   0       24.73       27.13      3.72 o 
   9  11   0      262.84      245.45      8.64 o 
  10  11   0      516.42      547.99     16.07 o 
  11  11   0      131.15      123.30      6.66 o 
  12  11   0        0.69       -1.17      6.94 o 
  13  11   0      211.46      188.38     14.82 o 
 -11  12   0      241.23      247.10     13.52 o 
 -10  12   0      470.41      469.84     18.59 o 
  -9  12   0      116.49      118.07     11.61 o 
  -8  12   0       91.00       96.00      9.13 o 
  -7  12   0      303.51      300.95     11.58 o 
  -6  12   0      312.33      338.54     24.45 o 
  -5  12   0       50.85       68.86     15.71 o 
  -4  12   0       32.12       21.64      4.78 o 
  -3  12   0        3.08        1.93      3.61 o 
  -2  12   0      173.16      176.35      8.75 o 
  -1  12   0      188.03      164.08      9.39 o 
   0  12   0      302.65      257.59      7.89 o 
   1  12   0       22.57       29.16      4.60 o 
   2  12   0      358.02      347.26     11.38 o 
   3  12   0       14.63       16.72      2.80 o 
   4  12   0       63.17       57.01      3.74 o 
   5  12   0       51.46       65.88     11.72 o 
   6  12   0      286.32      276.61     11.10 o 
   7  12   0      149.61      144.11     11.14 o 
   8  12   0        1.28       10.03      4.16 o 
   9  12   0       13.64       16.72      3.73 o 
  10  12   0      227.51      231.52     12.69 o 
  11  12   0       70.84       72.88      8.94 o 
  12  12   0       30.47       56.12     16.96 o 
  13  12   0      250.65      248.61     18.81 o 
 -10  13   0      249.34      241.41     29.60 o 
  -9  13   0      289.92      271.26     22.66 o 
  -8  13   0        0.41       10.26      8.09 o 
  -7  13   0       64.38       71.67      7.13 o 
  -6  13   0      128.87      132.55      8.57 o 
  -5  13   0        2.71        3.62      4.37 o 
  -4  13   0       62.77       73.32     18.01 o 
  -3  13   0       29.96       31.69      5.09 o 
  -2  13   0       11.77       14.72      5.50 o 
  -1  13   0       31.17       26.28      4.26 o 
   0  13   0       52.70       56.91      5.16 o 
   1  13   0       12.46        8.81      4.23 o 
   2  13   0      657.12      658.58     15.58 o 
   3  13   0      210.61      208.90     29.96 o 
   4  13   0        2.92        4.30      4.07 o 
   5  13   0      502.26      495.28     14.18 o 
   6  13   0      676.33      663.45     34.38 o 
   7  13   0      333.39      349.45     14.76 o 
   8  13   0       56.48       62.83     12.78 o 
   9  13   0      803.39      812.39     93.76 o 
  10  13   0      401.70      401.59     24.99 o 
  11  13   0      393.39      396.47     27.39 o 
  12  13   0      213.59      197.58     16.47 o 
 -10  14   0      169.49      151.28     14.32 o 
  -9  14   0      198.12      188.17     12.84 o 
  -8  14   0       90.64       80.08      8.56 o 
  -7  14   0       63.48       56.59      7.56 o 
  -6  14   0      694.42      721.11     55.58 o 
  -5  14   0      223.00      228.09     10.21 o 
  -4  14   0       45.39       31.32      5.48 o 
  -3  14   0       25.82       21.04      4.83 o 
  -2  14   0      237.83      274.15      9.78 o 
  -1  14   0      305.81      296.73     10.45 o 
   0  14   0       19.16       17.38      4.73 o 
   1  14   0      558.30      507.59     13.83 o 
   2  14   0      228.53      258.18     11.11 o 
   3  14   0      304.55      293.59     12.67 o 
   4  14   0      341.71      355.92     11.31 o 
   5  14   0      477.50      476.11     13.75 o 
   6  14   0     1109.55     1169.44     28.39 o 
   7  14   0      713.92      700.57     18.30 o 
   8  14   0      273.19      274.53     28.80 o 
   9  14   0      657.10      591.91     33.47 o 
  10  14   0     1192.79     1281.07     65.28 o 
  11  14   0      418.67      420.39     34.76 o 
  -9  15   0      133.24      133.30     18.46 o 
  -8  15   0        1.26        4.16      8.91 o 
  -7  15   0       10.56       20.41      6.36 o 
  -6  15   0      188.53      211.94     33.16 o 
  -5  15   0      620.87      612.95     19.17 o 
  -4  15   0      815.76      808.89     22.30 o 
  -3  15   0      994.26     1024.86     28.30 o 
  -2  15   0     1100.05     1165.12     29.89 o 
  -1  15   0      301.47      304.37     21.15 o 
   0  15   0       20.17       24.10     11.29 o 
   1  15   0      556.90      554.86     19.09 o 
   2  15   0     1270.21     1249.06     36.38 o 
   3  15   0     1437.91     1429.32     41.17 o 
   4  15   0      276.29      292.03     11.00 o 
   5  15   0      276.81      279.99     11.12 o 
   6  15   0      985.02     1035.23     53.16 o 
   7  15   0      612.61      591.02     20.97 o 
   8  15   0      405.17      425.66     21.77 o 
   9  15   0      157.13      171.54     14.65 o 
  10  15   0      812.21      882.42     51.33 o 
  -7  16   0      179.22      173.74     20.47 o 
  -6  16   0      223.31      224.77     20.83 o 
  -5  16   0      395.09      363.92     15.09 o 
  -4  16   0       11.01        9.09      5.79 o 
  -3  16   0       25.10       30.45      8.58 o 
  -2  16   0      153.02      157.81     10.99 o 
  -1  16   0      111.54      119.16      9.56 o 
   0  16   0        0.67       -4.18     12.67 o 
   1  16   0       31.61       38.02      6.48 o 
   2  16   0       66.29       56.35      7.90 o 
   3  16   0      161.93      154.98     15.48 o 
   4  16   0      330.63      356.43     14.49 o 
   5  16   0        3.52        6.15      5.50 o 
   6  16   0      254.47      228.29     13.09 o 
   7  16   0       68.07       68.60     12.71 o 
   8  16   0       98.43      117.19     12.81 o 
   9  16   0      100.68       97.04     12.91 o 
  -6  17   0        1.80       -1.51     13.73 o 
  -5  17   0       15.53       23.46     11.25 o 
  -4  17   0        1.67        7.69      8.47 o 
  -3  17   0      136.24      110.49     21.90 o 
  -2  17   0      109.97      107.96     10.31 o 
  -1  17   0       55.01       61.29      9.47 o 
   0  17   0      240.03      253.63     17.40 o 
   1  17   0       24.64       33.74      8.67 o 
   2  17   0      137.92      153.18     10.30 o 
   3  17   0      346.32      377.70     16.57 o 
   4  17   0        7.09       20.56     13.13 o 
   5  17   0      173.93      148.70     14.05 o 
   6  17   0      101.31      144.60     13.83 o 
   7  17   0      283.91      287.90     17.90 o 
   8  17   0       67.39       72.64     11.17 o 
  -4  18   0        0.35       -0.68      7.51 o 
  -3  18   0        0.25       -3.61     10.28 o 
  -2  18   0        4.03       -0.39      6.90 o 
  -1  18   0      187.38      178.47     24.51 o 
   0  18   0       52.27       40.79     15.60 o 
   1  18   0        6.31       -7.62      8.50 o 
   2  18   0      368.54      372.35     21.43 o 
   3  18   0      164.62      147.22     10.46 o 
   4  18   0      155.28      128.78     10.88 o 
   5  18   0      276.68      299.41     28.24 o 
   6  18   0      556.74      486.48     38.09 o 
  -2  19   0      115.70       74.00     16.52 o 
  -1  19   0      295.54      280.36     24.09 o 
   0  19   0      409.61      365.01     22.13 o 
   1  19   0       43.16       30.26      7.73 o 
   2  19   0      273.06      223.76     21.38 o 
   3  19   0      678.30      606.48     58.77 o 
  -2 -19   1       99.72       83.21     11.31 o 
  -1 -19   1      513.87      412.33     40.10 o 
   0 -19   1       24.36       21.20      9.13 o 
   1 -19   1      483.16      391.43     31.00 o 
   2 -19   1      141.05       94.21     16.77 o 
  -5 -18   1        1.79       -2.02     11.97 o 
  -4 -18   1       22.58        3.81     16.03 o 
  -3 -18   1      286.15      266.23     52.34 o 
  -2 -18   1      266.03      238.73     14.11 o 
  -1 -18   1        0.89        0.95      6.02 o 
   0 -18   1      101.84      106.20     11.02 o 
   1 -18   1        4.24       10.49      8.91 o 
   2 -18   1        7.85       12.67      7.43 o 
   3 -18   1        8.48       -1.13      7.29 o 
   4 -18   1       12.25        9.23     10.79 o 
  -8 -17   1      146.46       83.67     16.67 o 
  -7 -17   1      317.64      344.74     21.97 o 
  -6 -17   1      204.96      245.61     16.03 o 
  -5 -17   1        2.11       -5.60     10.23 o 
  -4 -17   1       41.30       47.02      8.78 o 
  -3 -17   1       35.70       29.92     14.48 o 
  -2 -17   1        9.92       20.38      8.94 o 
  -1 -17   1      140.46      116.72     11.09 o 
   0 -17   1      154.99      141.88     11.33 o 
   1 -17   1       44.97       53.11      9.06 o 
   2 -17   1       30.73       44.65      7.88 o 
   3 -17   1      182.08      166.41     15.28 o 
   4 -17   1      143.21      134.39     11.59 o 
   5 -17   1      496.29      456.85     25.21 o 
   6 -17   1      153.67      117.20     16.26 o 
  -9 -16   1        0.81        5.91      7.93 o 
  -8 -16   1        0.79        6.88      7.87 o 
  -7 -16   1      100.69      103.43     11.38 o 
  -6 -16   1        8.93        2.30      6.90 o 
  -5 -16   1      119.42      100.14      6.77 o 
  -4 -16   1       12.82        7.56      4.79 o 
  -3 -16   1       75.68       91.82      8.09 o 
  -2 -16   1      210.35      197.88     11.45 o 
  -1 -16   1      107.02      113.52     10.13 o 
   0 -16   1       38.03       35.94      8.76 o 
   1 -16   1       70.27       70.08     10.01 o 
   2 -16   1       37.90       48.89      8.33 o 
   3 -16   1      392.17      402.79     17.72 o 
   4 -16   1       16.56       25.65      8.84 o 
   5 -16   1        3.65       11.28     10.00 o 
   6 -16   1      262.40      305.29     18.17 o 
   7 -16   1      138.11      142.09     14.84 o 
 -10 -15   1      221.77      279.27     26.19 o 
  -9 -15   1       88.01       83.67     10.23 o 
  -8 -15   1       59.29       59.40      9.13 o 
  -7 -15   1      440.57      505.67     20.85 o 
  -6 -15   1      690.75      766.70     28.35 o 
  -5 -15   1       45.44       45.13      5.26 o 
  -4 -15   1      270.47      274.96     10.48 o 
  -3 -15   1       40.55       32.16      6.29 o 
  -2 -15   1      548.01      531.58     19.51 o 
  -1 -15   1      169.69      180.99     10.23 o 
   0 -15   1       54.79       50.51     10.05 o 
   1 -15   1      606.26      585.44     19.41 o 
   2 -15   1     1081.64     1124.93     56.56 o 
   3 -15   1      821.97      815.48     21.63 o 
   4 -15   1        6.92        6.58      6.93 o 
   5 -15   1      397.50      397.98     30.08 o 
   6 -15   1      283.76      297.48     26.34 o 
   7 -15   1      474.20      465.30     18.41 o 
   8 -15   1      599.73      537.50     20.66 o 
   9 -15   1      737.24      552.90     38.35 o 
 -11 -14   1      113.74      135.53     18.62 o 
 -10 -14   1      683.04      641.98     41.35 o 
  -9 -14   1      408.30      411.93     25.32 o 
  -8 -14   1      287.13      297.22     21.51 o 
  -7 -14   1      194.30      193.57     13.78 o 
  -6 -14   1      655.48      658.41     28.54 o 
  -5 -14   1      761.63      783.10     24.08 o 
  -4 -14   1        8.74        7.26      4.61 o 
  -3 -14   1      293.48      309.13     10.88 o 
  -2 -14   1      549.36      559.23     40.37 o 
  -1 -14   1      292.25      295.19     12.36 o 
   0 -14   1      166.57      183.40     10.88 o 
   1 -14   1      507.03      504.36     17.68 o 
   2 -14   1      225.32      233.24      9.83 o 
   3 -14   1      149.40      153.25      8.63 o 
   4 -14   1      218.41      216.47     24.36 o 
   5 -14   1      523.27      515.99     16.14 o 
   6 -14   1      836.42      887.93     24.17 o 
   7 -14   1      257.84      261.58     13.11 o 
   8 -14   1       73.80       79.78      8.34 o 
   9 -14   1      262.97      229.05     12.31 o 
  10 -14   1      433.52      368.34     28.24 o 
 -12 -13   1      175.43      162.61     27.29 o 
 -11 -13   1      162.26      118.60     19.84 o 
 -10 -13   1      600.82      635.46     35.49 o 
  -9 -13   1      381.70      432.28     26.60 o 
  -8 -13   1      109.94      120.34     16.14 o 
  -7 -13   1      260.03      257.70     31.00 o 
  -6 -13   1      533.28      507.70     13.85 o 
  -5 -13   1      236.70      238.99      8.73 o 
  -4 -13   1       16.98       17.80      4.33 o 
  -3 -13   1      177.91      152.91      7.26 o 
  -2 -13   1      337.45      323.97     11.00 o 
  -1 -13   1      149.11      154.97     13.29 o 
   0 -13   1        0.52        6.14      3.45 o 
   1 -13   1       73.05       69.13      9.13 o 
   2 -13   1      522.35      525.67     14.99 o 
   3 -13   1      399.58      373.29     13.34 o 
   4 -13   1       16.60       13.53      5.42 o 
   5 -13   1      118.65      121.87      8.29 o 
   6 -13   1      620.35      633.15     19.36 o 
   7 -13   1       64.91       58.42      6.50 o 
   8 -13   1       83.20       97.65     12.48 o 
   9 -13   1       16.88       16.95      7.12 o 
  10 -13   1      281.97      295.06     16.04 o 
 -12 -12   1       49.23       34.09      8.49 o 
 -11 -12   1       77.46       83.69     20.14 o 
 -10 -12   1      251.11      242.23     13.50 o 
  -9 -12   1      253.35      269.80     13.99 o 
  -8 -12   1        8.93        4.17     10.19 o 
  -7 -12   1       37.81       37.39      7.82 o 
  -6 -12   1       23.13       20.53      5.87 o 
  -5 -12   1        1.29        2.96      3.40 o 
  -4 -12   1      813.57      772.09     18.71 o 
  -3 -12   1      114.48      114.68      4.81 o 
  -2 -12   1      161.54      151.29      9.33 o 
  -1 -12   1        7.40        6.94      3.46 o 
   0 -12   1       48.72       39.61      6.72 o 
   1 -12   1       53.34       49.85     10.01 o 
   2 -12   1      763.85      736.31     17.05 o 
   3 -12   1      420.72      433.00     19.84 o 
   4 -12   1       61.03       76.90      5.93 o 
   5 -12   1       28.86       35.88      6.01 o 
   6 -12   1      526.49      547.16     20.47 o 
   7 -12   1      550.53      571.40     25.85 o 
   8 -12   1        0.72       -3.79      5.05 o 
   9 -12   1      169.04      187.76     10.30 o 
  10 -12   1      326.12      334.35     15.10 o 
  11 -12   1      114.94      100.56      9.84 o 
 -13 -11   1       63.55       96.00     17.53 o 
 -12 -11   1        2.46       -7.22      7.67 o 
 -11 -11   1        6.02        1.40      7.23 o 
 -10 -11   1      130.77      143.13      9.71 o 
  -9 -11   1       66.63       52.37      8.94 o 
  -8 -11   1        0.36        1.06      3.95 o 
  -7 -11   1      489.94      502.00     13.66 o 
  -6 -11   1       89.34       90.28      8.36 o 
  -5 -11   1       32.81       38.57      4.38 o 
  -4 -11   1       99.35       98.29      9.33 o 
  -3 -11   1       32.52       33.46      3.07 o 
  -2 -11   1      123.54      125.34      4.37 o 
  -1 -11   1      452.03      448.12     12.55 o 
   0 -11   1       46.11       49.65      7.26 o 
   1 -11   1       87.91       81.73      4.71 o 
   2 -11   1      882.01      885.43     18.71 o 
   3 -11   1      929.00      939.73     20.97 o 
   4 -11   1      421.64      436.10     12.34 o 
   5 -11   1      486.37      480.36     13.13 o 
   6 -11   1     1057.84     1064.93     56.98 o 
   7 -11   1      767.34      819.68     21.69 o 
   8 -11   1      257.86      295.48     15.79 o 
   9 -11   1      372.85      381.49     29.54 o 
  10 -11   1     1010.91     1183.85     33.35 o 
  11 -11   1      314.31      325.21     14.67 o 
  12 -11   1       93.43       84.09      8.77 o 
 -13 -10   1      336.52      392.29     28.88 o 
 -12 -10   1        4.53       20.05      9.37 o 
 -11 -10   1      117.08      122.75      9.25 o 
 -10 -10   1       41.68       34.68      4.13 o 
  -9 -10   1        2.15        0.05     12.62 o 
  -8 -10   1        2.40        4.11      6.26 o 
  -7 -10   1       26.00       29.73      3.31 o 
  -6 -10   1     1819.98     1732.54     73.37 o 
  -5 -10   1     4991.32     5067.23    241.66 o 
  -4 -10   1     2687.82     2613.19     90.94 o 
  -3 -10   1      811.59      800.07     19.06 o 
  -2 -10   1      966.83      974.05     19.01 o 
  -1 -10   1     1672.35     1660.56     35.24 o 
   0 -10   1        7.42        7.31      2.59 o 
   1 -10   1      536.05      522.58     10.93 o 
   2 -10   1     4222.33     4242.85     74.67 o 
   3 -10   1     1089.25     1125.97     23.19 o 
   4 -10   1     2002.16     2005.53     38.26 o 
   5 -10   1     1066.87     1055.20     22.11 o 
   6 -10   1     2205.36     2220.66     43.26 o 
   7 -10   1     1396.59     1415.65     31.63 o 
   8 -10   1      820.40      851.20     74.63 o 
   9 -10   1      891.02      948.83     23.86 o 
  10 -10   1      468.37      496.14     15.68 o 
  11 -10   1     1739.23     1901.76     53.69 o 
  12 -10   1        1.86        4.90      7.15 o 
  13 -10   1      188.74      185.63     21.79 o 
 -14  -9   1       69.48       54.11     16.93 o 
 -13  -9   1      692.07      797.07     48.77 o 
 -12  -9   1      423.95      462.05     28.88 o 
 -11  -9   1       98.52       91.13      6.73 o 
 -10  -9   1      386.48      365.28     12.84 o 
  -9  -9   1     2375.16     2437.38     60.08 o 
  -8  -9   1       39.22       41.12      3.98 o 
  -7  -9   1        8.77       12.60      2.87 o 
  -6  -9   1      405.59      382.43     10.95 o 
  -5  -9   1      445.74      427.58      8.09 o 
  -4  -9   1      642.10      632.83     28.50 o 
  -3  -9   1      227.19      246.30      4.93 o 
  -2  -9   1     2032.76     2075.13     31.39 o 
  -1  -9   1     1830.07     1732.56     26.01 o 
   0  -9   1     1082.78     1032.04     15.95 o 
   1  -9   1     1115.94     1101.89     18.08 o 
   2  -9   1     1633.05     1657.98     27.98 o 
   3  -9   1     6092.13     6018.45    176.14 o 
   4  -9   1      104.53       98.20      9.12 o 
   5  -9   1      842.56      818.22     17.77 o 
   6  -9   1      505.72      497.60     13.02 o 
   7  -9   1     1256.16     1254.84     26.62 o 
   8  -9   1      651.28      683.29     17.79 o 
   9  -9   1      271.88      277.13     19.31 o 
  10  -9   1      474.38      519.94     17.51 o 
  11  -9   1      203.78      217.42     15.37 o 
  12  -9   1      545.90      601.98     50.65 o 
  13  -9   1        1.76        2.17      6.95 o 
 -14  -8   1      481.92      552.03     36.84 o 
 -13  -8   1       92.30       89.01     16.29 o 
 -12  -8   1      716.66      705.95     22.11 o 
 -11  -8   1        4.12       10.94      4.86 o 
 -10  -8   1      407.25      404.84     14.17 o 
  -9  -8   1      537.04      546.13     17.19 o 
  -8  -8   1      150.90      152.58     11.06 o 
  -7  -8   1      180.57      167.27      5.46 o 
  -6  -8   1      806.65      774.76     14.23 o 
  -5  -8   1     3706.28     3633.77     46.42 o 
  -4  -8   1       45.60       36.42      8.39 o 
  -3  -8   1      451.90      466.39     11.77 o 
  -2  -8   1      415.04      431.51      8.00 o 
  -1  -8   1     3817.66     3859.63     44.39 o 
   0  -8   1     1358.54     1469.03     19.03 o 
   1  -8   1     1309.04     1429.05     34.42 o 
   2  -8   1      190.75      214.87     12.25 o 
   3  -8   1     1619.24     1651.87     31.33 o 
   4  -8   1     4768.85     4882.84    112.53 o 
   5  -8   1      586.72      639.92     15.11 o 
   6  -8   1     1204.33     1209.63     24.04 o 
   7  -8   1     1118.16     1101.50     23.37 o 
   8  -8   1      107.14       99.44      7.08 o 
   9  -8   1        2.67       -5.39      5.42 o 
  10  -8   1      303.01      313.02     11.19 o 
  11  -8   1      122.02      126.64      9.74 o 
  12  -8   1       31.28       21.66      7.41 o 
  13  -8   1        0.24        0.26      6.03 o 
  14  -8   1       19.32        6.62     15.32 o 
 -14  -7   1       54.54       50.17     15.39 o 
 -13  -7   1      269.22      261.92     12.94 o 
 -12  -7   1        3.48        3.09      5.11 o 
 -11  -7   1        1.46       -4.32      4.32 o 
 -10  -7   1        0.51        4.32      4.07 o 
  -9  -7   1      308.19      295.11     47.13 o 
  -8  -7   1        9.72       14.70      7.56 o 
  -7  -7   1       11.03        7.49      1.85 o 
  -6  -7   1      488.67      471.03      8.83 o 
  -5  -7   1       38.23       40.42      2.18 o 
  -4  -7   1      201.68      224.06      4.49 o 
  -3  -7   1        7.43        8.65      0.90 o 
  -2  -7   1      389.02      398.31     10.53 o 
  -1  -7   1     1754.05     1744.40     20.56 o 
   0  -7   1     1457.07     1508.02     18.53 o 
   1  -7   1       30.78       26.92      1.74 o 
   2  -7   1      536.62      513.83      9.22 o 
   3  -7   1      913.68      873.83     16.78 o 
   4  -7   1      464.98      430.55     15.01 o 
   5  -7   1      333.31      337.05     10.03 o 
   6  -7   1      357.75      371.29      9.91 o 
   7  -7   1     1516.45     1487.71     28.08 o 
   8  -7   1       15.91       13.91      5.61 o 
   9  -7   1      287.55      285.42      9.69 o 
  10  -7   1      104.12       87.89      7.54 o 
  11  -7   1      159.31      176.45     10.10 o 
  12  -7   1      236.64      268.11     32.57 o 
  13  -7   1       87.91      104.77      9.42 o 
  14  -7   1      461.65      463.40     33.74 o 
 -15  -6   1        1.99      -10.94     14.83 o 
 -14  -6   1        0.53       -2.81      4.88 o 
 -13  -6   1      360.12      350.14     13.76 o 
 -12  -6   1       50.03       53.64      6.09 o 
 -11  -6   1       13.97       12.84      4.58 o 
 -10  -6   1        0.38        8.67      4.04 o 
  -9  -6   1        5.95        1.87      2.56 o 
  -8  -6   1      198.34      191.56      6.16 o 
  -7  -6   1       11.35       10.23      2.02 o 
  -6  -6   1      210.97      196.03      4.60 o 
  -5  -6   1      405.08      381.07      7.78 o 
  -4  -6   1     2054.43     2038.63     27.79 o 
  -3  -6   1      121.46      114.70      2.92 o 
  -2  -6   1      525.37      500.48      9.33 o 
  -1  -6   1     5633.57     5768.68     58.12 o 
   0  -6   1     1063.16     1016.03     12.49 o 
   1  -6   1     1529.91     1573.15     19.53 o 
   2  -6   1     1565.10     1499.69     31.70 o 
   3  -6   1     4303.84     4132.26     76.61 o 
   4  -6   1     3097.48     2954.58     59.43 o 
   5  -6   1      278.16      239.95      7.34 o 
   6  -6   1     1603.83     1471.16     28.03 o 
   7  -6   1     1023.77     1059.71     24.43 o 
   8  -6   1     1769.78     1667.18     32.03 o 
   9  -6   1       96.58      107.88     13.74 o 
  10  -6   1     1004.61      969.74     23.19 o 
  11  -6   1      583.34      604.13     17.88 o 
  12  -6   1      145.40      148.75      9.64 o 
  13  -6   1        3.17        7.13      5.33 o 
  14  -6   1        2.73       -3.61      5.72 o 
 -15  -5   1       16.82        7.64      7.88 o 
 -14  -5   1      132.38      145.37     10.41 o 
 -13  -5   1       30.97       22.71      5.19 o 
 -12  -5   1       68.28       62.39      6.06 o 
 -11  -5   1        0.65       -4.86      5.14 o 
 -10  -5   1        1.61        7.17      9.45 o 
  -9  -5   1     1256.01     1111.85     23.06 o 
  -8  -5   1      820.04      822.13     19.17 o 
  -7  -5   1      418.43      341.16      6.98 o 
  -6  -5   1      656.01      667.55     14.95 o 
  -5  -5   1     4524.53     4459.77    104.53 o 
  -4  -5   1     3275.62     3237.36     39.79 o 
  -3  -5   1      637.27      640.77      7.19 o 
  -2  -5   1     4467.11     4586.21     84.83 o 
  -1  -5   1     3415.64     3475.18     38.80 o 
   0  -5   1    13916.10    13822.48    203.10 o 
   1  -5   1      217.97      186.00      4.57 o 
   2  -5   1     3755.85     3870.86     59.01 o 
   3  -5   1     7443.26     6875.44    103.45 o 
   4  -5   1     6048.00     5808.19     87.82 o 
   5  -5   1     1081.60     1046.79     37.46 o 
   6  -5   1     1666.94     1574.60     29.30 o 
   7  -5   1     3463.31     3348.01     80.04 o 
   8  -5   1     1839.79     1862.78     57.61 o 
   9  -5   1     1024.84      957.51     20.88 o 
  10  -5   1      280.05      295.42     10.47 o 
  11  -5   1      502.37      528.52     14.81 o 
  12  -5   1      330.61      336.64     13.43 o 
  13  -5   1        2.47       -1.65      5.50 o 
  14  -5   1        2.61        5.17     16.02 o 
  15  -5   1      153.93      151.23     16.90 o 
 -15  -4   1       50.61       45.31      8.39 o 
 -14  -4   1       29.04       29.20      7.08 o 
 -13  -4   1      159.51      162.44      9.79 o 
 -12  -4   1      161.38      140.04      9.08 o 
 -11  -4   1       95.62      103.43      8.77 o 
 -10  -4   1      514.90      477.83     11.75 o 
  -9  -4   1      759.74      706.92     14.94 o 
  -8  -4   1     3861.89     3642.77     54.43 o 
  -7  -4   1      275.67      305.76      9.43 o 
  -6  -4   1      846.11      759.48     11.80 o 
  -5  -4   1     5055.83     5004.68     62.18 o 
  -4  -4   1    10311.83    10148.03    395.73 o 
  -3  -4   1     1257.63     1210.58     30.56 o 
  -2  -4   1     6063.87     6122.01    107.23 o 
  -1  -4   1     9931.93    10012.17    102.43 o 
   0  -4   1     8869.17     8894.19     86.35 o 
   1  -4   1     2302.32     2253.33     24.41 o 
   2  -4   1     3890.89     3778.71     41.68 o 
   3  -4   1     2789.44     2686.20     32.94 o 
   4  -4   1     3200.44     2901.51     46.12 o 
   5  -4   1     1127.13     1125.73     38.14 o 
   6  -4   1      140.26      170.75     13.82 o 
   7  -4   1      853.07      845.71     53.49 o 
   8  -4   1     1051.46     1027.51     22.14 o 
   9  -4   1       42.41       36.67      4.10 o 
  10  -4   1        1.33        3.63      3.62 o 
  11  -4   1      448.01      460.13     14.17 o 
  12  -4   1       95.69      106.35      8.29 o 
  13  -4   1       12.58       12.08      5.41 o 
  14  -4   1        7.22        1.49      7.91 o 
  15  -4   1      131.55      118.60     11.84 o 
 -15  -3   1      307.45      286.30     15.14 o 
 -14  -3   1      781.58      848.54     27.97 o 
 -13  -3   1     1742.99     1855.08     51.00 o 
 -12  -3   1     1950.01     1977.66     54.10 o 
 -11  -3   1        7.19        8.26      3.73 o 
 -10  -3   1       23.38       16.47      3.14 o 
  -9  -3   1      475.94      493.85     11.18 o 
  -8  -3   1     1355.81     1334.90     22.72 o 
  -7  -3   1      102.20      106.64      2.86 o 
  -6  -3   1     1815.41     1762.72     34.22 o 
  -5  -3   1     2314.72     2286.80     32.17 o 
  -4  -3   1     2980.44     2891.42     29.22 o 
  -3  -3   1     4726.68     4981.77    132.71 o 
  -2  -3   1      993.21      954.89     32.10 o 
  -1  -3   1      557.50      532.45     10.33 o 
   0  -3   1    16212.64    16013.50    259.56 o 
   1  -3   1     4234.73     4165.96     38.30 o 
   2  -3   1      400.14      406.21      5.02 o 
   3  -3   1     5555.47     5636.46     61.36 o 
   4  -3   1      181.44      143.38      4.78 o 
   5  -3   1       69.22       73.92      5.82 o 
   6  -3   1        1.20        5.20      1.68 o 
   7  -3   1      561.81      571.33     13.76 o 
   8  -3   1       13.78        9.48      2.55 o 
   9  -3   1       11.65        9.68      3.38 o 
  10  -3   1       61.27       56.37      4.61 o 
  11  -3   1       21.96       20.76      4.37 o 
  12  -3   1      258.07      273.18     11.17 o 
  13  -3   1      179.34      188.82      9.80 o 
  14  -3   1        1.17       -0.58      5.48 o 
  15  -3   1      104.44       88.12     10.51 o 
 -15  -2   1       39.25       40.71      9.79 o 
 -14  -2   1      160.37      161.21     12.58 o 
 -13  -2   1       68.06       71.01      7.54 o 
 -12  -2   1       62.82       66.25      7.54 o 
 -11  -2   1       87.31       77.55      5.52 o 
 -10  -2   1        4.63        3.67      4.86 o 
  -9  -2   1       10.93       11.32      4.10 o 
  -8  -2   1     1412.68     1464.86     33.15 o 
  -7  -2   1      474.83      537.86     11.84 o 
  -6  -2   1      489.15      477.62     14.27 o 
  -5  -2   1      340.29      251.72      6.33 o 
  -4  -2   1     1505.11     2029.61     20.34 o 
  -3  -2   1       13.86       42.34      0.95 o 
  -2  -2   1      583.70      587.88     24.33 o 
  -1  -2   1    13244.78    13140.36    311.83 o 
   0  -2   1     6860.43     7044.31     64.46 o 
   1  -2   1     9858.31    10117.04    259.13 o 
   2  -2   1     1463.77     1443.82     16.66 o 
   3  -2   1      357.88      308.08      4.45 o 
   4  -2   1     4571.13     4766.25     53.15 o 
   6  -2   1        3.96        9.72      1.82 o 
   7  -2   1      501.39      487.39      9.49 o 
   8  -2   1      532.40      530.27     10.94 o 
   9  -2   1       19.54       14.09      5.42 o 
  10  -2   1       78.00       66.11      5.19 o 
  11  -2   1      188.57      208.66     16.06 o 
  12  -2   1        8.09       13.43      4.56 o 
  13  -2   1      264.38      281.27     14.91 o 
  14  -2   1       59.81       63.28      8.18 o 
  15  -2   1       76.85       73.46      9.59 o 
 -15  -1   1       61.44       70.21      8.31 o 
 -14  -1   1      151.26      162.03     11.00 o 
 -13  -1   1      103.09       97.04      8.52 o 
 -12  -1   1       50.91       52.93      6.29 o 
 -11  -1   1      270.76      266.78     14.76 o 
 -10  -1   1       64.26       61.05      4.67 o 
  -9  -1   1      317.73      283.87      8.86 o 
  -8  -1   1      698.77      628.65     12.18 o 
  -7  -1   1      907.00      846.34     13.38 o 
  -6  -1   1      616.01      640.53     19.37 o 
  -5  -1   1     2678.39     2904.95     35.45 o 
  -4  -1   1    13249.04    12982.59    168.12 o 
  -3  -1   1    11881.56    11369.63    159.98 o 
  -2  -1   1      973.11      809.34     12.31 o 
  -1  -1   1     4317.49     4235.54    158.86 o 
   1  -1   1     5133.95     5258.95     83.67 o 
   2  -1   1     2020.15     1991.26     22.68 o 
   3  -1   1     1362.55     1360.32     16.17 o 
   4  -1   1       65.98       57.01      1.86 o 
   5  -1   1      145.49      112.93      2.70 o 
   6  -1   1       58.77       76.11      2.94 o 
   7  -1   1      159.80      135.99      4.34 o 
   8  -1   1      893.00      894.19     18.57 o 
   9  -1   1      522.10      544.01     28.22 o 
  10  -1   1        6.91        2.67      3.13 o 
  11  -1   1      442.01      458.42     28.15 o 
  12  -1   1      498.75      511.83     14.71 o 
  13  -1   1      150.60      155.06      8.58 o 
  14  -1   1       34.19       42.34      8.34 o 
  15  -1   1        1.40       -8.46      8.46 o 
  16  -1   1      275.95      249.64     24.76 o 
 -15   0   1        1.41        4.86      9.26 o 
 -14   0   1        9.63       16.11      6.93 o 
 -13   0   1        0.95        8.18      6.85 o 
 -12   0   1      205.44      190.76      8.24 o 
 -11   0   1      565.59      535.83     16.73 o 
 -10   0   1      172.42      172.78      6.56 o 
  -9   0   1     1282.36     1216.50     21.70 o 
  -8   0   1     1143.75     1099.61     39.29 o 
  -7   0   1     4061.78     3879.18     87.13 o 
  -6   0   1      681.98      677.41     10.60 o 
  -5   0   1     1110.32      995.62     11.77 o 
  -4   0   1    12801.44    12170.42    157.61 o 
  -3   0   1     8437.69     8442.62     89.59 o 
  -2   0   1      281.02      260.82      8.78 o 
  -1   0   1     8519.68     8420.64    154.35 o 
   2   0   1       11.89        9.44      0.90 o 
   3   0   1     8976.55     8866.63     93.92 o 
   4   0   1    10662.13    10728.84    150.06 o 
   5   0   1    14580.58    14905.47    233.12 o 
   6   0   1     3002.74     3059.51     79.22 o 
   7   0   1       40.24       28.18      2.93 o 
   8   0   1     2339.18     2153.26     38.16 o 
   9   0   1      263.84      215.06      7.19 o 
  10   0   1      417.66      371.56     22.41 o 
  11   0   1      171.78      172.25      7.26 o 
  12   0   1      650.62      679.00     17.73 o 
  13   0   1      723.30      735.27     67.52 o 
  14   0   1      103.92      107.37     10.94 o 
  15   0   1     1215.33     1249.20     46.36 o 
  16   0   1      336.06      317.97     25.09 o 
 -15   1   1      520.23      559.57     25.74 o 
 -14   1   1       21.23       25.85      6.67 o 
 -13   1   1       16.21       28.69      8.74 o 
 -12   1   1     1624.91     1720.46     48.25 o 
 -11   1   1     1258.92     1259.34     28.15 o 
 -10   1   1      331.80      305.59      9.53 o 
  -9   1   1     1786.46     1731.57     28.27 o 
  -8   1   1     2147.29     2077.92     32.51 o 
  -7   1   1     5248.38     5186.94     72.79 o 
  -6   1   1     1709.98     1622.41     25.17 o 
  -5   1   1     4861.20     4878.08     55.33 o 
  -4   1   1     6115.93     6078.60     67.91 o 
  -3   1   1    17378.75    16375.08    210.81 o 
  -2   1   1     9228.41     9276.48     92.47 o 
  -1   1   1      339.01      335.54      4.69 o 
   1   1   1     1427.66     1467.98     21.93 o 
   2   1   1     7619.04     7372.47     83.43 o 
   3   1   1       36.83       39.43      1.71 o 
   4   1   1     3477.23     3353.26     37.38 o 
   5   1   1      579.18      540.52      7.55 o 
   6   1   1      135.19      136.38      3.23 o 
   7   1   1      550.85      528.15     10.02 o 
   8   1   1       85.16       93.45      4.62 o 
   9   1   1     1466.02     1371.29     35.70 o 
  10   1   1       10.64       13.54      3.17 o 
  11   1   1      267.40      252.86      9.28 o 
  12   1   1      714.73      709.56     18.58 o 
  13   1   1        2.60        1.86      4.19 o 
  14   1   1      615.56      594.24     21.82 o 
  15   1   1      317.22      342.37     18.93 o 
  16   1   1      198.79      177.89     17.49 o 
 -15   2   1      570.74      551.31     24.05 o 
 -14   2   1       24.63       41.93      8.90 o 
 -13   2   1      184.89      184.60     23.30 o 
 -12   2   1      597.88      635.43     34.85 o 
 -11   2   1      993.28     1026.89     23.32 o 
 -10   2   1      718.46      702.27     16.89 o 
  -9   2   1      214.77      214.18      6.27 o 
  -8   2   1     2396.64     2331.64     36.05 o 
  -7   2   1     2032.98     1932.61     37.28 o 
  -6   2   1     2340.96     2271.94     35.09 o 
  -5   2   1      687.23      635.19      9.40 o 
  -4   2   1     8919.00     8584.69    267.82 o 
  -3   2   1     4340.71     4263.65     40.16 o 
  -2   2   1     1495.31     1508.47     24.94 o 
  -1   2   1     1729.60     1783.37     19.20 o 
   0   2   1     1852.37     1754.22     19.53 o 
   1   2   1     9021.63     9247.08    105.23 o 
   2   2   1      860.13      895.83     16.80 o 
   3   2   1      909.53      924.94     19.53 o 
   4   2   1      555.31      553.83      8.30 o 
   5   2   1      276.90      240.32      4.39 o 
   6   2   1      950.04      964.42     14.58 o 
   7   2   1      227.12      201.02      4.74 o 
   8   2   1      750.39      692.29     30.03 o 
   9   2   1       17.23        9.27      2.98 o 
  10   2   1       85.26       63.23      4.88 o 
  11   2   1       85.33       78.53      7.24 o 
  12   2   1      215.84      226.13     11.93 o 
  13   2   1      477.11      467.61     17.29 o 
  14   2   1      283.91      292.82     14.78 o 
  15   2   1      200.82      202.11     13.63 o 
  16   2   1      265.70      317.38     25.65 o 
 -15   3   1      106.73       83.67     10.82 o 
 -14   3   1      189.14      210.36     13.45 o 
 -13   3   1       62.30       64.55     10.80 o 
 -12   3   1      388.97      422.74     39.81 o 
 -11   3   1      909.49      883.34     21.44 o 
 -10   3   1      350.46      346.93     26.82 o 
  -9   3   1        4.81        7.62      3.96 o 
  -8   3   1      418.70      402.77     13.79 o 
  -7   3   1      700.85      696.44     12.22 o 
  -6   3   1       91.47       96.26      3.01 o 
  -5   3   1      150.84      172.55      4.60 o 
  -4   3   1     1357.86     1376.89     46.84 o 
  -3   3   1      823.28      787.37     13.05 o 
  -2   3   1      369.43      370.03      4.56 o 
  -1   3   1      568.11      610.72      7.27 o 
   0   3   1     2907.91     2845.03     30.82 o 
   1   3   1     4139.33     4049.11     36.26 o 
   2   3   1     1907.38     2051.50     22.09 o 
   3   3   1     1016.32     1101.31     37.81 o 
   4   3   1     2139.12     2145.54     54.24 o 
   5   3   1       35.42       36.53      6.98 o 
   6   3   1      232.18      249.23      7.64 o 
   7   3   1       84.16       78.74      4.17 o 
   8   3   1       88.44       83.61      3.23 o 
   9   3   1      101.28      114.03      5.42 o 
  10   3   1       27.94       29.66      4.28 o 
  11   3   1        0.67        2.73      3.04 o 
  12   3   1      338.79      333.14     15.35 o 
  13   3   1     1111.04     1112.89     33.10 o 
  14   3   1      413.40      464.11     17.91 o 
  15   3   1      436.95      476.60     20.95 o 
  16   3   1      416.63      350.73     26.96 o 
 -15   4   1       45.38       41.12     12.50 o 
 -14   4   1       19.48       12.48      6.90 o 
 -13   4   1       46.32       52.47      7.45 o 
 -12   4   1      391.54      446.60     14.74 o 
 -11   4   1      446.05      466.03     22.32 o 
 -10   4   1      558.53      586.37     15.03 o 
  -9   4   1       31.20       24.95      4.85 o 
  -8   4   1      376.08      354.55      8.73 o 
  -7   4   1     2967.10     2823.72     57.94 o 
  -6   4   1      481.01      470.55      9.32 o 
  -5   4   1       22.93       24.29      2.58 o 
  -4   4   1     3360.43     3250.61     43.77 o 
  -3   4   1     1491.47     1450.01     18.30 o 
  -2   4   1      528.50      506.79      6.05 o 
  -1   4   1      151.17      144.47      2.45 o 
   0   4   1     1581.23     1614.66     18.07 o 
   1   4   1      448.18      435.17      5.34 o 
   2   4   1      918.09      891.80     11.00 o 
   3   4   1        4.14       12.43      1.15 o 
   4   4   1       30.68       52.62      1.62 o 
   5   4   1     2461.38     2634.11     31.17 o 
   6   4   1      500.14      545.48     10.78 o 
   7   4   1      428.24      441.14      7.69 o 
   8   4   1     1320.25     1282.40     28.25 o 
   9   4   1      771.07      780.33     16.52 o 
  10   4   1      689.96      651.31     14.80 o 
  11   4   1      218.10      196.39      7.70 o 
  12   4   1     1108.49     1211.11     33.41 o 
  13   4   1      280.45      246.63     11.56 o 
  14   4   1      372.39      370.17     16.01 o 
  15   4   1      109.59      102.80      9.72 o 
  16   4   1      291.99      209.00     21.28 o 
 -14   5   1      105.00       87.81     10.48 o 
 -13   5   1       36.14       45.35      6.18 o 
 -12   5   1       13.15        5.48      4.83 o 
 -11   5   1      435.36      430.35     13.01 o 
 -10   5   1     1312.90     1323.74     29.29 o 
  -9   5   1     1666.61     1558.07     71.61 o 
  -8   5   1     4333.78     4276.87     88.13 o 
  -7   5   1     3443.06     3327.33     63.83 o 
  -6   5   1     1581.58     1476.73     23.49 o 
  -5   5   1     1266.20     1182.19     19.41 o 
  -4   5   1      553.71      475.57      8.88 o 
  -3   5   1     6606.27     6403.91     87.55 o 
  -2   5   1     3081.45     3060.09     45.26 o 
  -1   5   1     1292.22     1352.12     15.26 o 
   0   5   1     3436.01     3481.22     36.43 o 
   1   5   1     1811.39     1718.96     17.86 o 
   2   5   1      532.73      541.19      6.44 o 
   3   5   1      162.66      147.13      5.42 o 
   4   5   1     2070.83     2144.80     43.12 o 
   5   5   1     1131.96     1017.72     17.00 o 
   6   5   1     3532.65     3584.67     46.46 o 
   7   5   1     1206.40     1228.42     23.44 o 
   8   5   1      743.36      701.35     11.77 o 
   9   5   1     2077.87     2009.33     72.86 o 
  10   5   1      696.64      657.14     16.48 o 
  11   5   1      127.47      127.29      5.94 o 
  12   5   1      999.40     1008.62     30.49 o 
  13   5   1     1183.71     1269.72     35.36 o 
  14   5   1      301.98      310.04     14.66 o 
  15   5   1      166.24      179.16     13.27 o 
  16   5   1      235.39      126.39     15.47 o 
 -14   6   1      564.98      557.34     24.92 o 
 -13   6   1      544.70      532.00     19.51 o 
 -12   6   1      662.58      685.48     30.32 o 
 -11   6   1     2156.88     2258.08     62.90 o 
 -10   6   1     1084.92     1167.24     28.33 o 
  -9   6   1      738.11      750.02     20.24 o 
  -8   6   1     1238.38     1221.95     33.55 o 
  -7   6   1     2508.08     2418.75     38.43 o 
  -6   6   1     2157.50     2103.81     32.72 o 
  -5   6   1      407.22      351.39      7.83 o 
  -4   6   1       46.32       29.34      2.63 o 
  -3   6   1      373.42      286.36      6.47 o 
  -2   6   1     1295.18     1170.50     35.52 o 
  -1   6   1     1253.16     1172.89     15.28 o 
   0   6   1      786.98      783.68     16.17 o 
   1   6   1      209.26      131.87      2.30 o 
   2   6   1      331.96      366.47     12.23 o 
   3   6   1       17.27       17.72      1.32 o 
   4   6   1      391.32      378.80     10.90 o 
   5   6   1     1807.03     1831.46     26.62 o 
   6   6   1      159.38      158.53      5.59 o 
   7   6   1      167.32      147.31      6.52 o 
   8   6   1       86.44       99.11      4.58 o 
   9   6   1     1465.36     1389.31     26.64 o 
  10   6   1      282.22      267.96      7.65 o 
  11   6   1      107.94      113.43      7.16 o 
  12   6   1      134.90      127.09      8.29 o 
  13   6   1      424.77      424.35     17.14 o 
  14   6   1      243.58      243.11     12.97 o 
  15   6   1       77.79       79.32      8.82 o 
 -14   7   1      334.41      260.09     58.86 o 
 -13   7   1      191.33      200.35     15.80 o 
 -12   7   1      111.12       96.61      7.60 o 
 -11   7   1      643.04      706.09     36.70 o 
 -10   7   1      600.04      642.76     17.26 o 
  -9   7   1      325.23      326.75     18.30 o 
  -8   7   1      474.95      466.44     12.52 o 
  -7   7   1      520.91      521.79     11.36 o 
  -6   7   1     1310.91     1245.18     24.29 o 
  -5   7   1     1019.46     1003.47     17.55 o 
  -4   7   1      898.05      938.98     17.17 o 
  -3   7   1     3278.29     3332.20     49.70 o 
  -2   7   1      725.39      777.12     32.89 o 
  -1   7   1      348.21      345.20     11.27 o 
   0   7   1      205.25      200.82      6.36 o 
   1   7   1     1429.47     1521.55     17.21 o 
   2   7   1      495.17      554.21      8.15 o 
   3   7   1      503.55      511.33     16.29 o 
   4   7   1        1.92        2.90      1.65 o 
   5   7   1     1127.72     1139.23     24.30 o 
   6   7   1     2087.26     2119.26     53.29 o 
   7   7   1     1247.09     1171.57     19.58 o 
   8   7   1       34.76       51.44      6.66 o 
   9   7   1      949.25      890.64     19.02 o 
  10   7   1       24.58       21.66      3.13 o 
  11   7   1       93.59       87.50      6.29 o 
  12   7   1        8.87       13.53      4.35 o 
  13   7   1      303.11      328.91     15.09 o 
  14   7   1      213.13      180.45     11.18 o 
  15   7   1       21.95       19.20      7.98 o 
 -13   8   1      179.24      153.36     12.91 o 
 -12   8   1      104.23      112.37     17.26 o 
 -11   8   1      463.33      471.23     31.96 o 
 -10   8   1      223.14      233.98     13.34 o 
  -9   8   1       44.59       46.34      9.50 o 
  -8   8   1       14.97       18.60      8.87 o 
  -7   8   1      184.33      201.44      7.72 o 
  -6   8   1      953.65      938.86     35.32 o 
  -5   8   1      102.08       99.66      4.85 o 
  -4   8   1       88.31       86.98      7.38 o 
  -3   8   1       71.83       71.75      3.73 o 
  -2   8   1       23.12       24.42      3.55 o 
  -1   8   1       27.87       18.48      1.78 o 
   0   8   1      288.17      307.65      8.69 o 
   1   8   1     1457.49     1579.67     29.32 o 
   2   8   1      266.32      311.00      5.94 o 
   3   8   1       93.18       94.38      7.76 o 
   4   8   1     1046.17     1032.69     16.45 o 
   5   8   1      411.09      360.55     11.82 o 
   6   8   1      736.72      731.30     11.57 o 
   7   8   1      947.68      883.99     15.81 o 
   8   8   1      224.03      206.56      6.37 o 
   9   8   1     1286.58     1316.30     26.64 o 
  10   8   1     1965.38     1924.24     49.16 o 
  11   8   1      583.04      626.64     20.01 o 
  12   8   1       93.27      105.40      7.54 o 
  13   8   1      708.69      700.84     22.88 o 
  14   8   1      446.34      436.96     20.05 o 
  15   8   1       61.14       60.65     12.94 o 
 -13   9   1       40.42       36.15      7.76 o 
 -12   9   1        6.39       16.61     13.04 o 
 -11   9   1      362.55      396.39     14.07 o 
 -10   9   1      481.15      511.77     15.78 o 
  -9   9   1       43.65       51.53      9.61 o 
  -8   9   1        5.47        4.97      5.52 o 
  -7   9   1      531.62      534.21     14.54 o 
  -6   9   1      476.87      477.13     12.76 o 
  -5   9   1       65.45       68.81      4.12 o 
  -4   9   1        1.39        4.66      7.43 o 
  -3   9   1       65.06       69.29      4.53 o 
  -2   9   1      660.31      661.82     27.48 o 
  -1   9   1       34.75       37.81      2.37 o 
   0   9   1       22.81       27.52      5.98 o 
   1   9   1      695.10      730.89     19.85 o 
   2   9   1      874.00      875.85     21.83 o 
   3   9   1      303.59      286.85     14.89 o 
   4   9   1      422.37      431.18      9.15 o 
   5   9   1     2711.53     2758.17     36.17 o 
   6   9   1     1808.47     1772.20     28.01 o 
   7   9   1     1344.12     1279.02     42.41 o 
   8   9   1     1212.24     1176.45     20.91 o 
   9   9   1     1185.54     1142.75     26.41 o 
  10   9   1     1569.75     1605.36     35.59 o 
  11   9   1      502.02      509.92     14.90 o 
  12   9   1      268.93      277.70     12.79 o 
  13   9   1     1049.49     1047.54     33.15 o 
  14   9   1     1007.19     1084.44     42.76 o 
 -12  10   1      254.48      262.21     21.21 o 
 -11  10   1       58.07       58.98      8.71 o 
 -10  10   1      942.48     1035.61     28.15 o 
  -9  10   1      415.30      445.51     13.59 o 
  -8  10   1       33.94       52.97      8.31 o 
  -7  10   1      952.18      956.45     36.41 o 
  -6  10   1      720.35      706.81     17.13 o 
  -5  10   1      172.92      174.41      8.98 o 
  -4  10   1      158.58      165.34      8.16 o 
  -3  10   1     1001.51      983.39     20.73 o 
  -2  10   1      154.80      157.24      4.55 o 
  -1  10   1      231.66      215.32      8.76 o 
   0  10   1      432.85      428.45     12.95 o 
   1  10   1      288.73      316.24      7.71 o 
   2  10   1     2566.70     2487.23     54.29 o 
   3  10   1     1403.02     1371.03     34.39 o 
   4  10   1      334.95      349.18      8.66 o 
   5  10   1     3901.05     3909.61     65.53 o 
   6  10   1     4589.03     4627.65     66.53 o 
   7  10   1      762.13      747.20     14.53 o 
   8  10   1      343.40      352.37     30.95 o 
   9  10   1     1102.70     1097.74     26.08 o 
  10  10   1     1234.03     1254.46     29.97 o 
  11  10   1      177.71      145.20      7.85 o 
  12  10   1      795.59      856.58     59.45 o 
  13  10   1      158.76      150.69     11.41 o 
  14  10   1      496.78      517.45     74.47 o 
 -12  11   1      196.48      166.27     13.96 o 
 -11  11   1      397.55      414.78     39.17 o 
 -10  11   1      334.27      345.64     15.17 o 
  -9  11   1      491.04      512.26     18.71 o 
  -8  11   1      362.83      406.90     14.07 o 
  -7  11   1      261.50      253.61     29.90 o 
  -6  11   1     1005.45     1036.08     59.19 o 
  -5  11   1      519.51      523.45     25.50 o 
  -4  11   1        2.21        3.23      7.02 o 
  -3  11   1      413.78      417.68     24.32 o 
  -2  11   1     1010.61      997.34     22.29 o 
  -1  11   1      286.86      276.60      8.55 o 
   0  11   1       27.60       23.05      3.34 o 
   1  11   1      856.74      827.03     17.16 o 
   2  11   1     1133.07     1075.58     18.40 o 
   3  11   1      175.29      181.04      9.78 o 
   4  11   1      833.78      835.01     38.05 o 
   5  11   1       34.98       41.54      4.16 o 
   6  11   1     1749.77     1692.22     35.01 o 
   7  11   1      435.04      407.88     21.94 o 
   8  11   1      161.06      148.54     19.13 o 
   9  11   1      316.82      309.91     15.88 o 
  10  11   1      888.13      878.16     43.59 o 
  11  11   1      245.20      250.66     30.04 o 
  12  11   1       22.67       31.67     12.23 o 
  13  11   1      564.68      569.36     26.07 o 
 -11  12   1      374.61      323.11     15.88 o 
 -10  12   1      359.02      374.78     16.52 o 
  -9  12   1      167.58      180.45     18.11 o 
  -8  12   1       24.19       21.61     13.79 o 
  -7  12   1       98.47       93.76      7.29 o 
  -6  12   1      213.49      205.22     17.70 o 
  -5  12   1       59.90       55.28      6.94 o 
  -4  12   1        0.73       -2.41      5.39 o 
  -3  12   1       73.80       65.29      5.26 o 
  -2  12   1     1280.65     1267.36     25.37 o 
  -1  12   1      188.14      178.69     10.10 o 
   0  12   1       15.39       14.00      3.33 o 
   1  12   1        6.81        9.82      3.75 o 
   2  12   1      541.14      529.56     13.09 o 
   3  12   1      221.72      223.27      8.18 o 
   4  12   1      143.61      139.57      5.52 o 
   5  12   1      516.49      493.53     13.45 o 
   6  12   1      202.79      210.36     13.36 o 
   7  12   1      310.13      309.67     11.88 o 
   8  12   1      236.00      219.21      9.77 o 
   9  12   1       63.10       62.95      5.47 o 
  10  12   1      358.62      368.61     12.36 o 
  11  12   1      222.41      196.48     39.78 o 
  12  12   1       60.44       81.65     10.91 o 
  13  12   1       87.09       93.61     11.31 o 
 -10  13   1      185.59      147.14     11.24 o 
  -9  13   1       22.10       25.95      9.43 o 
  -8  13   1      177.72      157.34      9.49 o 
  -7  13   1      102.46       89.07      9.08 o 
  -6  13   1       15.85       18.00      5.56 o 
  -5  13   1      100.37       97.08      6.96 o 
  -4  13   1       83.36       91.86      6.63 o 
  -3  13   1       10.89       16.33      5.78 o 
  -2  13   1        5.63       -3.20      3.74 o 
  -1  13   1       39.78       49.17     13.85 o 
   0  13   1       15.63       15.19      3.71 o 
   1  13   1        0.85        2.88      4.22 o 
   2  13   1      513.51      520.00     13.14 o 
   3  13   1      215.45      223.01      8.53 o 
   4  13   1       57.15       45.72      8.51 o 
   5  13   1      398.79      414.52     12.41 o 
   6  13   1      352.37      347.77     13.67 o 
   7  13   1      479.05      490.80     31.85 o 
   8  13   1       35.03       34.64     11.84 o 
   9  13   1      215.57      218.95     22.56 o 
  10  13   1      650.37      636.28     21.82 o 
  11  13   1      526.26      510.77     32.54 o 
  12  13   1      121.12      124.45     11.59 o 
 -10  14   1      115.40       72.37     19.87 o 
  -9  14   1       69.68       56.40      9.82 o 
  -8  14   1       14.29       12.24      6.08 o 
  -7  14   1       15.77       12.65      6.14 o 
  -6  14   1      162.14      180.56     16.63 o 
  -5  14   1       76.32       72.08      7.66 o 
  -4  14   1       31.26       36.59      6.61 o 
  -3  14   1      805.72      823.58     20.29 o 
  -2  14   1     1256.36     1292.34     29.57 o 
  -1  14   1     1090.82     1120.11     25.99 o 
   0  14   1      285.09      290.61      9.69 o 
   1  14   1       15.83       14.60      3.69 o 
   2  14   1      240.62      240.56      9.48 o 
   3  14   1     1036.02     1069.86     29.96 o 
   4  14   1      417.86      417.47     13.84 o 
   5  14   1      260.85      250.81     15.73 o 
   6  14   1     1217.26     1207.88     29.00 o 
   7  14   1     1643.60     1690.66     45.14 o 
   8  14   1      258.04      246.58     20.41 o 
   9  14   1      917.31      906.26     64.39 o 
  10  14   1      665.17      666.51     40.48 o 
  11  14   1      461.32      464.13     29.62 o 
  12  14   1      123.86       66.00     20.79 o 
  -9  15   1      121.88       82.49     15.98 o 
  -8  15   1      189.40      151.93     11.26 o 
  -7  15   1       58.55       53.33      9.64 o 
  -6  15   1      197.60      177.61     11.38 o 
  -5  15   1      157.30      174.30     15.59 o 
  -4  15   1       23.79       20.07      6.02 o 
  -3  15   1      143.24      146.96      9.58 o 
  -2  15   1       23.42       30.73      5.28 o 
  -1  15   1      755.50      779.20     20.78 o 
   0  15   1      369.21      400.71     15.44 o 
   1  15   1     1332.57     1379.57     38.66 o 
   2  15   1     1904.11     1962.67     66.84 o 
   3  15   1     2026.42     2069.99     56.07 o 
   4  15   1      597.17      600.57     27.89 o 
   5  15   1      510.41      548.79     17.06 o 
   6  15   1     1065.89     1069.70     68.53 o 
   7  15   1     1151.39     1187.53     42.25 o 
   8  15   1      191.30      186.45     11.55 o 
   9  15   1       71.43       68.89     14.34 o 
  10  15   1      445.43      443.02     33.00 o 
  11  15   1      628.86      617.83     45.34 o 
  -7  16   1       60.98       55.82     11.52 o 
  -6  16   1      222.30      217.00     31.92 o 
  -5  16   1      583.77      655.67     25.15 o 
  -4  16   1      170.40      179.11     10.61 o 
  -3  16   1      286.82      282.56     30.79 o 
  -2  16   1      429.59      443.41     15.52 o 
  -1  16   1     1457.35     1491.94     44.13 o 
   0  16   1      656.38      673.65     45.37 o 
   1  16   1      233.67      256.65     13.03 o 
   2  16   1      413.21      414.61     16.56 o 
   3  16   1      839.74      865.49     27.93 o 
   4  16   1      298.29      310.74     13.38 o 
   5  16   1      248.94      234.35     24.76 o 
   6  16   1     1490.52     1554.90    101.87 o 
   7  16   1      738.19      730.06     99.90 o 
   8  16   1      441.61      459.31     21.95 o 
   9  16   1      154.47      151.23     13.37 o 
  10  16   1        3.20        0.00      2.56 o 
  -6  17   1       57.85       43.39     11.79 o 
  -5  17   1      228.44      207.28     14.93 o 
  -4  17   1      106.78      105.85     37.41 o 
  -3  17   1       10.42       21.38      7.31 o 
  -2  17   1      237.16      253.54     28.45 o 
  -1  17   1      211.18      228.18     13.63 o 
   0  17   1       48.65       64.64     10.48 o 
   1  17   1       67.62       71.21      9.06 o 
   2  17   1      130.25      132.96     29.23 o 
   3  17   1      178.67      193.77     18.11 o 
   4  17   1      153.95      159.04     10.33 o 
   5  17   1        6.42       14.75      9.58 o 
   6  17   1       78.08       61.98      8.28 o 
   7  17   1       67.83       69.40     10.92 o 
   8  17   1       32.09       74.28     13.78 o 
  -4  18   1       35.59       19.43      9.66 o 
  -3  18   1        0.62       10.98      8.95 o 
  -2  18   1      103.74       78.88     11.09 o 
  -1  18   1      138.56      143.86     25.25 o 
   0  18   1       96.78      116.36     10.68 o 
   1  18   1       33.48       46.56     10.11 o 
   2  18   1      200.32      218.28     16.51 o 
   3  18   1      257.41      258.95     17.65 o 
   4  18   1       56.63       56.89      9.01 o 
   5  18   1       45.90       39.97      8.44 o 
   6  18   1       11.09        5.37     15.88 o 
  -2  19   1      116.23       73.47     13.42 o 
  -1  19   1      360.98      321.97     20.88 o 
   0  19   1      580.22      544.12     26.76 o 
   1  19   1       37.70       25.72      8.17 o 
   2  19   1      357.72      342.84     20.74 o 
   3  19   1      460.89      433.33     59.06 o 
   4  19   1      478.09      358.50     51.17 o 
   0 -19   2       19.62       15.34     11.02 o 
   1 -19   2      107.50       77.07     13.48 o 
  -5 -18   2      133.51       81.06     16.98 o 
  -4 -18   2      235.20      218.35     23.17 o 
  -3 -18   2      266.42      293.35     29.03 o 
  -2 -18   2       48.37       39.89     13.32 o 
  -1 -18   2      513.95      469.73     65.46 o 
   0 -18   2      111.04       92.84     11.29 o 
   1 -18   2      407.04      355.27     24.24 o 
   2 -18   2      306.66      286.51     64.82 o 
   3 -18   2      106.56       86.57     24.46 o 
   4 -18   2       11.29       51.55     16.54 o 
  -7 -17   2       80.63       86.02     10.69 o 
  -6 -17   2       78.05       79.63     13.71 o 
  -5 -17   2       28.36       15.85     12.48 o 
  -4 -17   2       10.12       14.60     10.28 o 
  -3 -17   2       25.80       15.76      7.31 o 
  -2 -17   2       57.08       53.97      7.55 o 
  -1 -17   2      255.75      246.22     13.14 o 
   0 -17   2        0.43        9.74      5.70 o 
   1 -17   2       51.57       58.25      9.65 o 
   2 -17   2      197.06      179.23     37.15 o 
   3 -17   2       17.66        7.06      9.31 o 
   4 -17   2      101.02       84.02     11.07 o 
   5 -17   2       55.16       56.79     10.69 o 
   6 -17   2       60.61       37.51     11.94 o 
  -9 -16   2        0.53      -10.30     10.30 o 
  -8 -16   2        4.34        5.60     10.74 o 
  -7 -16   2        0.99       -9.23     10.79 o 
  -6 -16   2      113.97      119.29     11.17 o 
  -5 -16   2        7.40       11.71      7.67 o 
  -4 -16   2       99.11       77.77     20.44 o 
  -3 -16   2        1.30        8.78      5.99 o 
  -2 -16   2      359.12      371.56     25.27 o 
  -1 -16   2       32.49       33.37      7.85 o 
   0 -16   2       13.33       17.92      7.00 o 
   1 -16   2       28.93       23.65      7.64 o 
   2 -16   2      209.68      251.86     13.78 o 
   3 -16   2      146.05      139.66     12.53 o 
   4 -16   2      342.61      347.36     18.54 o 
   5 -16   2      548.99      584.47     60.69 o 
   6 -16   2      228.26      209.34     26.17 o 
   7 -16   2       71.98       76.60     16.90 o 
 -10 -15   2      202.86      140.81     14.42 o 
  -9 -15   2       21.66       25.36      8.39 o 
  -8 -15   2        7.01        8.95      7.64 o 
  -7 -15   2       16.27       22.70      7.47 o 
  -6 -15   2      169.11      172.80     12.20 o 
  -5 -15   2       32.44       36.72      8.92 o 
  -4 -15   2        0.51        1.23      3.26 o 
  -3 -15   2       28.55       32.84      5.71 o 
  -2 -15   2      220.61      233.07     10.64 o 
  -1 -15   2      135.70      156.58     10.22 o 
   0 -15   2       41.05       44.95      7.08 o 
   1 -15   2      439.11      464.02     17.25 o 
   2 -15   2      915.74      990.82     32.84 o 
   3 -15   2      319.37      346.96     15.33 o 
   4 -15   2      527.93      585.96     23.23 o 
   5 -15   2      597.66      597.12     18.59 o 
   6 -15   2     1148.41     1156.67     37.11 o 
   7 -15   2      515.01      458.78     19.08 o 
   8 -15   2      186.93      168.81     10.68 o 
   9 -15   2      319.61      216.48     21.64 o 
 -11 -14   2       72.83        2.56     12.27 o 
 -10 -14   2      400.05      438.29     32.82 o 
  -9 -14   2      504.47      547.55     33.69 o 
  -8 -14   2      146.72      120.70     10.89 o 
  -7 -14   2      163.03      156.38     12.40 o 
  -6 -14   2      745.32      747.39     25.36 o 
  -5 -14   2       73.95       76.76      5.78 o 
  -4 -14   2      245.04      268.49     11.55 o 
  -3 -14   2      444.13      435.07     12.92 o 
  -2 -14   2      663.89      681.63     21.26 o 
  -1 -14   2      428.23      422.43     15.79 o 
   0 -14   2      350.39      352.43     14.36 o 
   1 -14   2      660.53      691.68     33.16 o 
   2 -14   2      619.97      641.18     17.50 o 
   3 -14   2     1307.88     1309.54     29.48 o 
   4 -14   2      285.33      309.02     14.43 o 
   5 -14   2      891.51      922.58     24.28 o 
   6 -14   2      999.89     1090.74     29.44 o 
   7 -14   2      571.28      528.11     26.35 o 
   8 -14   2      106.97      104.16     10.01 o 
   9 -14   2      312.49      299.21     15.52 o 
  10 -14   2      412.07      323.72     29.93 o 
 -11 -13   2      266.66      243.63     23.45 o 
 -10 -13   2      401.62      335.93     28.73 o 
  -9 -13   2      122.44      148.47     17.16 o 
  -8 -13   2       81.67       82.21     14.22 o 
  -7 -13   2      141.27      127.09      9.74 o 
  -6 -13   2      226.31      215.61      8.34 o 
  -5 -13   2      604.89      634.35     18.06 o 
  -4 -13   2      136.80      137.48      6.46 o 
  -3 -13   2      284.28      286.80      9.62 o 
  -2 -13   2      830.68      870.56     19.97 o 
  -1 -13   2     1158.26     1141.76     61.91 o 
   0 -13   2       51.91       54.53      4.65 o 
   1 -13   2      524.95      520.95     14.02 o 
   2 -13   2      977.63     1030.68     26.26 o 
   3 -13   2     1088.01     1072.18     24.15 o 
   4 -13   2      201.11      206.23     15.50 o 
   5 -13   2      211.70      217.11     10.41 o 
   6 -13   2      448.85      436.22     14.08 o 
   7 -13   2      322.16      319.55     12.58 o 
   8 -13   2      162.56      177.85      9.86 o 
   9 -13   2       50.86       54.55     16.91 o 
  10 -13   2      240.49      221.68     12.58 o 
 -12 -12   2      113.19      121.49     11.32 o 
 -11 -12   2       25.73       36.64      9.97 o 
 -10 -12   2       25.93       26.85      8.04 o 
  -9 -12   2      104.07      101.70      9.77 o 
  -8 -12   2      333.49      335.91     21.10 o 
  -7 -12   2       17.43       18.77      3.01 o 
  -6 -12   2      140.96      143.85     14.19 o 
  -5 -12   2      490.87      468.45     13.80 o 
  -4 -12   2      261.51      257.50     14.58 o 
  -3 -12   2      247.22      252.37      8.25 o 
  -2 -12   2      246.13      253.99     16.22 o 
  -1 -12   2      666.10      641.66     14.77 o 
   0 -12   2      108.90      103.11      9.62 o 
   1 -12   2        9.95       12.65      3.19 o 
   2 -12   2      267.45      257.34      8.98 o 
   3 -12   2     1063.41     1074.42     23.69 o 
   4 -12   2        3.17        2.92      5.37 o 
   5 -12   2       87.41       75.22      6.18 o 
   6 -12   2      620.89      629.49     18.13 o 
   7 -12   2       83.00       89.69      7.49 o 
   8 -12   2      148.23      144.10      8.92 o 
   9 -12   2       33.40       34.16      9.09 o 
  10 -12   2      172.58      181.80     17.65 o 
  11 -12   2       48.54       54.00      9.26 o 
 -13 -11   2       62.86       56.62     17.20 o 
 -12 -11   2        5.51        2.01      6.61 o 
 -11 -11   2       27.72       13.85     16.77 o 
 -10 -11   2       49.54       57.45     10.79 o 
  -9 -11   2      744.84      832.17     26.08 o 
  -8 -11   2      100.51      105.96     14.92 o 
  -7 -11   2       44.65       44.35      7.80 o 
  -6 -11   2       10.68       10.39      2.90 o 
  -5 -11   2      832.93      805.96     41.29 o 
  -4 -11   2        0.92        1.44      2.88 o 
  -3 -11   2        1.45        7.03      2.37 o 
  -2 -11   2      408.50      375.71     15.91 o 
  -1 -11   2      123.64      121.76      4.63 o 
   0 -11   2      152.85      134.72     10.31 o 
   1 -11   2       23.24       27.51      7.13 o 
   2 -11   2      682.28      636.45     14.71 o 
   3 -11   2      424.82      438.09     11.59 o 
   4 -11   2      579.30      602.04     15.07 o 
   5 -11   2      220.01      216.27      8.25 o 
   6 -11   2      422.84      434.32     12.79 o 
   7 -11   2      992.69     1041.23     25.40 o 
   8 -11   2       36.24       27.41      7.32 o 
   9 -11   2       20.67       30.85      7.37 o 
  10 -11   2      352.60      350.04     14.93 o 
  11 -11   2      125.35      125.86      9.63 o 
  12 -11   2       18.34       23.34     10.03 o 
 -13 -10   2      167.85      183.45     26.11 o 
 -12 -10   2       33.06       41.75      8.77 o 
 -11 -10   2       74.68       89.07      9.75 o 
 -10 -10   2       13.88       -4.13      7.96 o 
  -9 -10   2       31.14       27.40      3.54 o 
  -8 -10   2       87.27       89.94      6.81 o 
  -7 -10   2       10.64        8.38      2.41 o 
  -6 -10   2      165.61      156.09     15.11 o 
  -5 -10   2      143.98      136.26      6.29 o 
  -4 -10   2      123.88      112.08      7.13 o 
  -3 -10   2        1.18        1.69      2.66 o 
  -2 -10   2     1908.60     1877.63     70.28 o 
  -1 -10   2     5051.02     5166.38    228.64 o 
   0 -10   2     3952.61     4176.49     76.60 o 
   1 -10   2     1539.18     1512.66     27.64 o 
   2 -10   2     3573.99     3551.15     81.23 o 
   3 -10   2     1521.45     1565.70     30.43 o 
   4 -10   2     1429.26     1433.08     36.79 o 
   5 -10   2      540.67      556.07     18.58 o 
   6 -10   2     1112.10     1084.47     23.75 o 
   7 -10   2     2139.99     2133.33     44.88 o 
   8 -10   2      894.78      947.29     52.74 o 
   9 -10   2      235.00      240.96     16.24 o 
  10 -10   2      748.46      728.54     19.81 o 
  11 -10   2      794.98      842.73     33.73 o 
  12 -10   2      130.81      114.43      9.39 o 
  13 -10   2       30.36       22.12     11.84 o 
 -14  -9   2       31.88       29.74     11.33 o 
 -13  -9   2      784.25      843.89     47.39 o 
 -12  -9   2       10.14       16.88      9.46 o 
 -11  -9   2       93.28       96.40     13.19 o 
 -10  -9   2      717.88      726.53     21.57 o 
  -9  -9   2      953.70      944.61     26.54 o 
  -8  -9   2      769.21      738.93     17.64 o 
  -7  -9   2      220.16      207.96      9.57 o 
  -6  -9   2     1389.38     1322.43     24.98 o 
  -5  -9   2     1247.92     1242.92     27.56 o 
  -4  -9   2     3997.20     4072.35    123.54 o 
  -3  -9   2      558.86      563.12     27.83 o 
  -2  -9   2     1698.33     1699.40     27.76 o 
  -1  -9   2     3883.04     3821.00    142.39 o 
   0  -9   2     1251.20     1219.30     23.44 o 
   1  -9   2      938.57      967.76     25.35 o 
   2  -9   2     3307.27     3321.59     57.87 o 
   3  -9   2     3011.30     2879.66     48.29 o 
   4  -9   2     2251.65     2296.06     47.45 o 
   5  -9   2     1130.78     1086.13     22.24 o 
   6  -9   2     2269.10     2260.89     42.24 o 
   7  -9   2     1441.26     1443.19     29.18 o 
   8  -9   2      125.85      124.16      7.45 o 
   9  -9   2      295.98      276.61     10.52 o 
  10  -9   2      178.24      178.97     10.60 o 
  11  -9   2       91.28      108.25     11.75 o 
  12  -9   2        2.00        1.06      8.14 o 
  13  -9   2       54.57       49.94      8.24 o 
 -14  -8   2      207.76      268.16     21.99 o 
 -13  -8   2      173.90      203.48     19.61 o 
 -12  -8   2      452.42      456.59     25.96 o 
 -11  -8   2       14.54       17.16      3.84 o 
 -10  -8   2      298.21      314.57     11.36 o 
  -9  -8   2      972.95      915.41     26.14 o 
  -8  -8   2      483.29      471.80     13.78 o 
  -7  -8   2      298.37      291.79      8.86 o 
  -6  -8   2     1742.72     1667.66     72.43 o 
  -5  -8   2     2075.54     2040.48     50.54 o 
  -4  -8   2     2207.05     2159.80     28.97 o 
  -3  -8   2      839.92      816.56     11.94 o 
  -2  -8   2     2088.63     2141.89     26.71 o 
  -1  -8   2     3092.55     3210.03     63.62 o 
   0  -8   2     4288.23     4429.04     81.18 o 
   1  -8   2      273.09      265.52      5.50 o 
   2  -8   2      499.14      516.37     11.94 o 
   3  -8   2     3482.13     3364.08     61.56 o 
   4  -8   2      335.47      334.03      8.54 o 
   5  -8   2       10.87       17.23      4.74 o 
   6  -8   2        6.89        3.72     12.02 o 
   7  -8   2      675.59      665.38     16.44 o 
   8  -8   2      187.24      198.93     10.23 o 
   9  -8   2      787.40      841.98     21.80 o 
  10  -8   2      795.03      858.27     34.98 o 
  11  -8   2       15.69       25.10     11.39 o 
  12  -8   2       92.84       80.20      7.84 o 
  13  -8   2      136.25      125.07      9.39 o 
  14  -8   2       20.03        9.71     11.17 o 
 -14  -7   2       16.45       13.53     10.94 o 
 -13  -7   2       30.17       17.41     10.53 o 
 -12  -7   2       75.05       66.51      6.26 o 
 -11  -7   2        5.33       12.27      4.60 o 
 -10  -7   2       30.63       32.22      4.35 o 
  -9  -7   2      142.62      127.54     12.25 o 
  -8  -7   2      730.62      683.44     16.68 o 
  -7  -7   2       45.57       49.17      2.34 o 
  -6  -7   2       13.51       14.35      1.58 o 
  -5  -7   2     2070.49     1991.20     29.20 o 
  -4  -7   2     1479.93     1448.60     20.78 o 
  -3  -7   2      700.14      704.50     10.63 o 
  -2  -7   2      726.78      727.49     10.37 o 
  -1  -7   2     2325.73     2277.86     26.36 o 
   0  -7   2       78.44       72.41      2.01 o 
   1  -7   2      462.98      487.17      7.94 o 
   2  -7   2      675.92      617.49     10.12 o 
   3  -7   2      410.49      378.86      9.27 o 
   4  -7   2      397.31      372.24      9.20 o 
   5  -7   2       42.95       48.03      6.09 o 
   6  -7   2       18.47       14.95      4.78 o 
   7  -7   2      199.53      197.54      7.77 o 
   8  -7   2        0.97        3.37      5.30 o 
   9  -7   2       21.56       31.80      4.95 o 
  10  -7   2       19.89       13.83      5.40 o 
  11  -7   2      300.51      301.43     11.29 o 
  12  -7   2       61.07       53.88      7.74 o 
  13  -7   2       43.49       46.14      8.95 o 
  14  -7   2       40.63       39.56      9.70 o 
 -14  -6   2       28.59       16.88     15.90 o 
 -13  -6   2       19.27       20.92      5.86 o 
 -12  -6   2       49.36       48.61      6.70 o 
 -11  -6   2       14.92       18.36      4.81 o 
 -10  -6   2       22.63       30.25      4.93 o 
  -9  -6   2      203.65      204.15      8.07 o 
  -8  -6   2      931.66      788.73     16.41 o 
  -7  -6   2       17.95       20.52      2.77 o 
  -6  -6   2      349.03      321.77      7.20 o 
  -5  -6   2     1890.64     1897.86     27.08 o 
  -4  -6   2      679.49      646.61      8.91 o 
  -3  -6   2      680.15      741.98     10.43 o 
  -2  -6   2      220.19      233.37      4.31 o 
  -1  -6   2     1918.10     1900.86     20.46 o 
   0  -6   2     1084.16     1019.27     14.80 o 
   1  -6   2     2183.37     2334.36     27.12 o 
   2  -6   2      592.01      589.08      9.15 o 
   3  -6   2     2658.07     2536.83     42.90 o 
   4  -6   2     1931.61     1847.02     33.04 o 
   5  -6   2        2.06        4.10      3.96 o 
   6  -6   2      156.67      163.67      6.35 o 
   7  -6   2      397.37      393.73     10.85 o 
   8  -6   2      296.21      297.60      9.55 o 
   9  -6   2       98.88       97.15      7.01 o 
  10  -6   2       25.14       23.27      6.25 o 
  11  -6   2      259.74      272.69     10.90 o 
  12  -6   2      194.55      209.07     10.00 o 
  13  -6   2       16.63       24.74      9.87 o 
  14  -6   2       60.37       47.00      7.21 o 
 -15  -5   2        6.98      -11.53     11.53 o 
 -14  -5   2      100.58       83.08      9.03 o 
 -13  -5   2      535.11      520.23     18.98 o 
 -12  -5   2      287.20      267.66     11.51 o 
 -11  -5   2      287.81      278.76     11.20 o 
 -10  -5   2        0.60        1.82      3.35 o 
  -9  -5   2      372.00      387.92     10.67 o 
  -8  -5   2      265.05      322.93      8.26 o 
  -7  -5   2     1048.53      965.34     14.71 o 
  -6  -5   2      450.26      478.19      7.87 o 
  -5  -5   2     3327.95     3253.13     47.60 o 
  -4  -5   2     4687.24     4440.44    175.98 o 
  -3  -5   2      713.30      676.30     11.22 o 
  -2  -5   2     1808.57     1707.33     17.80 o 
  -1  -5   2     5955.05     5964.26     80.94 o 
   0  -5   2     5008.65     5103.28     46.18 o 
   1  -5   2     5234.52     5465.76     51.33 o 
   2  -5   2      550.82      527.19      6.99 o 
   3  -5   2     2577.45     2534.50     38.24 o 
   4  -5   2     2454.97     2423.64     39.82 o 
   5  -5   2     1041.20      988.60     19.31 o 
   6  -5   2       92.27       78.65      7.43 o 
   7  -5   2      694.70      745.54     27.66 o 
   8  -5   2     2510.90     2283.76     93.95 o 
   9  -5   2       73.19       82.11      7.72 o 
  10  -5   2       13.26       12.95      4.21 o 
  11  -5   2      578.47      623.38     16.68 o 
  12  -5   2      361.53      376.11     12.62 o 
  13  -5   2      218.99      227.90     10.70 o 
  14  -5   2      201.33      192.71     20.69 o 
  15  -5   2      382.72      293.90     63.42 o 
 -15  -4   2       67.19       66.51      9.38 o 
 -14  -4   2        0.52        1.28      6.42 o 
 -13  -4   2      380.80      418.42     16.34 o 
 -12  -4   2     1142.94     1171.35     35.05 o 
 -11  -4   2      466.01      458.67     15.76 o 
 -10  -4   2        2.50        7.36     34.64 o 
  -9  -4   2      803.69      815.83     16.69 o 
  -8  -4   2     1197.18     1420.79     20.79 o 
  -7  -4   2     1906.39     1970.47     26.93 o 
  -6  -4   2     1375.10     1369.67     19.57 o 
  -5  -4   2     3329.40     3140.38     41.39 o 
  -4  -4   2     5278.44     5069.87     59.87 o 
  -3  -4   2     6806.43     6620.14    254.60 o 
  -2  -4   2     1591.59     1580.58     63.01 o 
  -1  -4   2     2619.32     2494.99     23.82 o 
   0  -4   2    17708.91    17637.30    254.04 o 
   1  -4   2     4554.37     4546.59     43.00 o 
   2  -4   2      867.20      898.10     19.16 o 
   3  -4   2     4557.37     4497.65     88.49 o 
   4  -4   2     2444.52     2387.33     64.27 o 
   5  -4   2      628.52      571.38     22.93 o 
   6  -4   2      173.32      171.81      9.78 o 
   7  -4   2      379.57      360.12     27.84 o 
   8  -4   2      349.53      368.85     10.32 o 
   9  -4   2       43.84       38.26      4.79 o 
  10  -4   2        9.79       11.16      5.15 o 
  11  -4   2      513.76      533.80     15.09 o 
  12  -4   2      265.89      253.05     18.98 o 
  13  -4   2       51.03       61.39      7.92 o 
  14  -4   2       11.95        7.33      6.54 o 
  15  -4   2      218.90      183.57     28.68 o 
 -15  -3   2      219.68      237.17     15.75 o 
 -14  -3   2       19.46       33.49      7.41 o 
 -13  -3   2       86.01       98.60      7.62 o 
 -12  -3   2      416.16      414.53     15.63 o 
 -11  -3   2      720.97      732.64     22.52 o 
 -10  -3   2     1113.62     1061.83     22.52 o 
  -9  -3   2     2965.82     2740.26    100.69 o 
  -8  -3   2     5015.45     4429.66    105.95 o 
  -7  -3   2     3072.38     2862.09     35.42 o 
  -6  -3   2     1126.09     1162.17     21.77 o 
  -5  -3   2     1495.38     1346.46     17.62 o 
  -4  -3   2    10205.97    10146.54    275.66 o 
  -3  -3   2     4092.00     3809.56    230.97 o 
  -2  -3   2      737.46      689.02     38.16 o 
  -1  -3   2     3903.39     3851.37    147.06 o 
   0  -3   2    17222.81    16794.06    268.14 o 
   1  -3   2     4114.28     4342.96     42.64 o 
   2  -3   2     1431.51     1519.30     16.79 o 
   3  -3   2     3584.93     3795.73     75.36 o 
   4  -3   2      519.94      401.28      8.13 o 
   5  -3   2      286.91      286.64      7.28 o 
   6  -3   2      214.94      214.66     11.89 o 
   7  -3   2       63.21       61.89      5.48 o 
   8  -3   2      475.27      492.62     10.04 o 
   9  -3   2       95.93       92.63      5.78 o 
  10  -3   2        9.55       17.73      6.51 o 
  11  -3   2      159.90      152.88      6.92 o 
  12  -3   2      270.08      294.01     10.68 o 
  13  -3   2       36.59       42.32      6.33 o 
  14  -3   2        0.82        1.24      7.34 o 
  15  -3   2       40.95       28.69      8.74 o 
 -15  -2   2      154.25      159.60     11.71 o 
 -14  -2   2       20.29       20.20      6.90 o 
 -13  -2   2        2.19       -3.09      7.41 o 
 -12  -2   2     1017.55     1086.29     30.59 o 
 -11  -2   2      459.98      439.02     15.43 o 
 -10  -2   2       66.03       76.30      4.29 o 
  -9  -2   2       59.97       82.97      3.64 o 
  -8  -2   2     1637.09     1631.23     41.45 o 
  -7  -2   2      919.48      943.13     14.14 o 
  -6  -2   2      263.50      255.21      4.43 o 
  -5  -2   2     2838.14     2781.82     33.35 o 
  -4  -2   2     4120.61     4129.46     47.56 o 
  -3  -2   2     6120.40     6390.12    228.12 o 
  -2  -2   2     2017.02     1968.94     80.87 o 
  -1  -2   2      106.07       83.43      2.20 o 
   0  -2   2     2858.49     3120.63     27.91 o 
   1  -2   2    43280.86    46192.42   1014.33 o 
   2  -2   2    18739.53    19455.72    276.89 o 
   3  -2   2      447.20      512.35      7.41 o 
   4  -2   2     2777.31     2732.65     32.24 o 
   5  -2   2      347.08      372.22     10.76 o 
   6  -2   2      115.23       75.07      6.83 o 
   7  -2   2       89.58       90.22      3.72 o 
   8  -2   2      113.69      114.14      5.27 o 
   9  -2   2        9.13       15.67      3.82 o 
  10  -2   2       13.74        9.23      3.74 o 
  11  -2   2      111.22       97.00      6.10 o 
  12  -2   2      471.54      535.83     15.88 o 
  13  -2   2       95.40       82.57      6.41 o 
  14  -2   2        7.73       13.01      9.93 o 
  15  -2   2       46.52       57.45     11.63 o 
 -15  -1   2      166.64      140.03     10.59 o 
 -14  -1   2        2.82        6.14      6.90 o 
 -13  -1   2       30.14       34.82      6.42 o 
 -12  -1   2      321.04      307.24     12.89 o 
 -11  -1   2      246.44      233.25      8.41 o 
 -10  -1   2      182.60      166.75      6.16 o 
  -9  -1   2      530.63      482.51     16.16 o 
  -8  -1   2     1852.38     1720.98     36.59 o 
  -7  -1   2      408.14      416.51      7.35 o 
  -6  -1   2       60.72       49.89      1.90 o 
  -5  -1   2      383.12      407.48     10.01 o 
  -4  -1   2     4686.56     4650.84    100.97 o 
  -3  -1   2      519.13      460.63      4.86 o 
  -2  -1   2      460.15      482.20     22.01 o 
  -1  -1   2     6008.93     5771.93    208.60 o 
   0  -1   2    12028.63    12031.09    194.80 o 
   1  -1   2    10316.93     9805.06    262.92 o 
   2  -1   2     6573.13     6767.68     93.61 o 
   3  -1   2      454.37      505.82      7.93 o 
   4  -1   2      689.23      635.22      8.50 o 
   5  -1   2      592.53      568.33      9.82 o 
   6  -1   2        2.32        4.22      2.42 o 
   7  -1   2       12.34       23.20      4.37 o 
   8  -1   2      718.03      707.23     15.90 o 
   9  -1   2      402.45      352.84     22.12 o 
  10  -1   2      648.10      564.48     27.18 o 
  11  -1   2     1117.13     1096.16     25.09 o 
  12  -1   2     1299.39     1279.77     39.90 o 
  13  -1   2      500.86      507.55     25.76 o 
  14  -1   2       61.83       67.12      6.54 o 
  15  -1   2      142.78      170.28     13.35 o 
  16  -1   2      606.59      577.16     37.66 o 
 -15   0   2       83.49       79.63     11.12 o 
 -14   0   2       34.73       43.19      7.13 o 
 -13   0   2       50.66       52.93      6.98 o 
 -12   0   2      608.01      691.51     22.72 o 
 -11   0   2      721.42      718.69     18.33 o 
 -10   0   2      237.09      246.21      6.55 o 
  -9   0   2      254.70      230.69     12.12 o 
  -8   0   2     2432.47     2351.49     36.21 o 
  -7   0   2      795.50      830.08     13.91 o 
  -6   0   2      693.63      661.70     10.43 o 
  -5   0   2     1432.05     1398.22     19.77 o 
  -4   0   2     2262.17     2185.15     48.76 o 
  -3   0   2     2640.07     2495.61     29.69 o 
  -2   0   2     3057.64     3021.80     34.53 o 
  -1   0   2     2487.75     2429.51     46.79 o 
   0   0   2      224.93      245.62      2.99 o 
   1   0   2    11422.16    10912.69    249.93 o 
   2   0   2     1526.36     1466.53     32.59 o 
   3   0   2      161.02      198.81      3.51 o 
   4   0   2     5189.61     5141.86     55.96 o 
   5   0   2      129.74      103.65      2.94 o 
   6   0   2      190.50      159.15      4.33 o 
   7   0   2      426.97      389.25      9.69 o 
   8   0   2     2188.06     2162.23     74.10 o 
   9   0   2      448.18      479.18     14.06 o 
  10   0   2      172.73      210.75      7.56 o 
  11   0   2       25.71       45.04      7.20 o 
  12   0   2      492.32      510.22     13.87 o 
  13   0   2     1078.65     1121.68     27.51 o 
  14   0   2      471.37      464.78     65.31 o 
  15   0   2      574.59      608.32     26.04 o 
  16   0   2      388.40      404.13     30.23 o 
 -15   1   2      166.98      150.83     12.97 o 
 -14   1   2      187.44      211.77     13.50 o 
 -13   1   2      423.64      433.63     18.65 o 
 -12   1   2     1054.01     1069.01     80.18 o 
 -11   1   2     1549.61     1560.36     32.97 o 
 -10   1   2     1117.88     1111.56     20.37 o 
  -9   1   2     1295.80     1257.47     26.67 o 
  -8   1   2      485.22      472.26     18.05 o 
  -7   1   2     8779.28     8466.73    114.25 o 
  -6   1   2     3015.00     3002.37     64.16 o 
  -5   1   2      990.82     1027.24     23.60 o 
  -4   1   2     6156.73     6097.53     60.45 o 
  -3   1   2     2922.22     2943.31     68.91 o 
  -2   1   2     5006.11     5021.42     46.99 o 
  -1   1   2     1376.04     1373.84     13.87 o 
   0   1   2     8120.14     8527.74    143.51 o 
   1   1   2      992.19      940.80     10.45 o 
   2   1   2     5534.88     5627.12     63.73 o 
   3   1   2      255.11      226.81      6.03 o 
   4   1   2      199.57      185.73      3.22 o 
   5   1   2     2676.56     2582.64     31.98 o 
   6   1   2       50.19       35.98      4.56 o 
   7   1   2      482.37      460.79     27.72 o 
   8   1   2     1829.57     1728.88     43.43 o 
   9   1   2     1645.26     1590.03     30.98 o 
  10   1   2       28.78       34.72      3.98 o 
  11   1   2      151.52      162.47      7.31 o 
  12   1   2     1054.24     1059.85     24.66 o 
  13   1   2      466.20      505.08     41.93 o 
  14   1   2      435.33      494.23     19.21 o 
  15   1   2      772.24      784.54     31.37 o 
  16   1   2      261.00      251.17     17.24 o 
 -15   2   2     1131.57     1099.98     42.44 o 
 -14   2   2      239.43      260.88     16.01 o 
 -13   2   2      433.03      489.99     19.82 o 
 -12   2   2      725.63      758.98     32.43 o 
 -11   2   2     1057.88     1046.44     24.08 o 
 -10   2   2     1362.19     1326.27     24.69 o 
  -9   2   2      490.93      466.67     10.26 o 
  -8   2   2     2462.83     2336.18     36.13 o 
  -7   2   2     1454.80     1410.27     33.08 o 
  -6   2   2     2381.55     2256.33     41.06 o 
  -5   2   2      313.67      319.02      7.70 o 
  -4   2   2      547.41      515.62      6.40 o 
  -3   2   2     7378.54     7378.87     83.38 o 
  -2   2   2      386.44      372.78      5.25 o 
  -1   2   2       18.35       10.84      0.89 o 
   0   2   2     5114.15     5085.79     55.39 o 
   1   2   2     8363.39     8373.21    155.97 o 
   2   2   2     2016.53     2225.66     26.80 o 
   3   2   2      528.93      601.46      8.59 o 
   4   2   2      598.46      642.89      8.19 o 
   5   2   2       11.97       12.70      1.56 o 
   6   2   2      303.39      354.74     14.00 o 
   7   2   2      245.72      246.57      6.08 o 
   8   2   2       85.36       76.34      8.12 o 
   9   2   2     2779.13     2626.08     75.82 o 
  10   2   2      162.51      143.42      8.12 o 
  11   2   2       13.76        7.30      3.33 o 
  12   2   2      334.17      334.85     12.51 o 
  13   2   2      670.52      671.13     20.19 o 
  14   2   2       37.01       41.12      6.98 o 
  15   2   2        1.89        5.37      7.41 o 
  16   2   2      218.33      231.29     16.06 o 
 -15   3   2      285.18      270.79     23.68 o 
 -14   3   2      483.75      540.80     25.30 o 
 -13   3   2        4.54        7.64      7.16 o 
 -12   3   2       26.76       25.87      5.32 o 
 -11   3   2      934.28      980.03     23.09 o 
 -10   3   2      500.72      492.52     11.79 o 
  -9   3   2      313.05      300.91      7.82 o 
  -8   3   2     1616.82     1616.19     32.18 o 
  -7   3   2     2223.93     2191.01     63.57 o 
  -6   3   2      222.79      232.31      5.04 o 
  -5   3   2        2.15        7.36      1.64 o 
  -4   3   2       87.67       88.82      3.03 o 
  -3   3   2      117.27      110.39      4.22 o 
  -2   3   2      157.96      187.70      2.62 o 
  -1   3   2     1205.56     1227.73     14.68 o 
   0   3   2     1847.66     2017.52     27.40 o 
   1   3   2     3032.03     3128.29     33.12 o 
   2   3   2     1857.10     2087.64     24.23 o 
   3   3   2     1927.34     1984.59     27.88 o 
   4   3   2       14.97       13.92      1.30 o 
   5   3   2     1712.01     1706.27     23.14 o 
   6   3   2      290.26      322.44     15.58 o 
   7   3   2       22.04       21.09      2.31 o 
   8   3   2      166.84      153.72      4.49 o 
   9   3   2      989.01      930.84     37.32 o 
  10   3   2      111.07      121.27      5.91 o 
  11   3   2      175.12      164.73     16.16 o 
  12   3   2      125.25      117.75      6.16 o 
  13   3   2      611.16      661.57     20.57 o 
  14   3   2       84.09       94.53      9.03 o 
  15   3   2       10.06       13.07      6.70 o 
  16   3   2      201.59      174.05     13.50 o 
 -15   4   2      151.22      174.04     19.84 o 
 -14   4   2      225.63      247.12     15.57 o 
 -13   4   2      111.83      107.37     10.28 o 
 -12   4   2       35.62       45.59      6.77 o 
 -11   4   2      989.27     1066.47     34.66 o 
 -10   4   2       94.99       87.71     12.06 o 
  -9   4   2       13.74       15.14      3.84 o 
  -8   4   2     1361.08     1304.48     22.07 o 
  -7   4   2     3857.35     3736.38     55.46 o 
  -6   4   2      806.62      781.02     13.91 o 
  -5   4   2       82.51       89.50     10.05 o 
  -4   4   2        1.17        2.66      1.52 o 
  -3   4   2       18.45       43.50      5.16 o 
  -2   4   2      670.42      691.37      8.27 o 
  -1   4   2      431.72      425.46      5.60 o 
   0   4   2     2636.72     2871.41     31.59 o 
   1   4   2     3384.92     3375.34     32.37 o 
   2   4   2        3.70        6.23      1.52 o 
   3   4   2      422.72      403.21      5.85 o 
   4   4   2        3.57       12.52      1.84 o 
   5   4   2     2708.94     2689.63     35.51 o 
   6   4   2      588.45      557.70      9.31 o 
   7   4   2       75.90       86.32      7.79 o 
   8   4   2     2437.11     2427.91     37.05 o 
   9   4   2     2109.36     2018.10     73.03 o 
  10   4   2      903.18      846.86     26.20 o 
  11   4   2      390.71      406.42     11.09 o 
  12   4   2      941.61     1017.07     24.39 o 
  13   4   2      989.22     1027.96     30.77 o 
  14   4   2      385.43      422.35     16.45 o 
  15   4   2      185.14      195.79     12.53 o 
  16   4   2      432.06      435.61     32.72 o 
 -14   5   2      298.12      286.30     15.70 o 
 -13   5   2       37.34       35.45     11.75 o 
 -12   5   2      675.99      711.11     64.34 o 
 -11   5   2      520.82      565.50     16.82 o 
 -10   5   2      723.39      726.65     18.48 o 
  -9   5   2       22.30       15.55      4.99 o 
  -8   5   2     1173.20     1142.63     20.95 o 
  -7   5   2       42.99       42.92     10.19 o 
  -6   5   2       25.60       24.27      3.15 o 
  -5   5   2      520.18      538.58     15.22 o 
  -4   5   2     1143.52     1158.86     16.75 o 
  -3   5   2     7165.88     7280.52     90.45 o 
  -2   5   2      879.41      825.04     12.02 o 
  -1   5   2       34.23       36.35      1.50 o 
   0   5   2     2892.94     3091.04     34.03 o 
   1   5   2     1616.25     1595.80     16.30 o 
   2   5   2      874.17      785.20     12.56 o 
   3   5   2      339.23      348.46      4.85 o 
   4   5   2      409.32      363.84      4.97 o 
   5   5   2     4594.26     4670.50     87.02 o 
   6   5   2     2749.53     2751.62     37.87 o 
   7   5   2      221.11      239.56      4.94 o 
   8   5   2     2138.63     2168.14     32.98 o 
   9   5   2     3153.51     3270.62     56.79 o 
  10   5   2     2023.27     2017.14     36.92 o 
  11   5   2      924.23      903.39     21.69 o 
  12   5   2     1773.39     1871.97     51.24 o 
  13   5   2     1063.34     1147.25     34.69 o 
  14   5   2      802.96      914.10     28.05 o 
  15   5   2      228.15      242.62     14.94 o 
  16   5   2      271.21      234.22     21.53 o 
 -14   6   2      557.19      502.13     24.38 o 
 -13   6   2      270.82      280.09     12.72 o 
 -12   6   2      304.17      342.12     13.24 o 
 -11   6   2     1177.67     1183.84     59.51 o 
 -10   6   2      966.90      986.94     23.59 o 
  -9   6   2      857.21      860.60     30.52 o 
  -8   6   2     1569.74     1521.48     27.33 o 
  -7   6   2     2503.93     2422.10     73.28 o 
  -6   6   2     2300.06     2247.46     38.72 o 
  -5   6   2     1172.76     1103.73     18.41 o 
  -4   6   2      157.23      142.49      4.30 o 
  -3   6   2     2128.14     2080.99     29.35 o 
  -2   6   2     1784.80     1745.21     25.40 o 
  -1   6   2       43.72       43.33      1.77 o 
   0   6   2      949.84      961.36     12.86 o 
   1   6   2     7774.73     8243.72     90.89 o 
   2   6   2    10335.53    10597.61    156.74 o 
   3   6   2     3374.97     3586.22     39.42 o 
   4   6   2     4154.55     4360.27     50.93 o 
   5   6   2      895.28      902.98     28.28 o 
   6   6   2      208.72      207.28      5.09 o 
   7   6   2       17.18       19.10      5.22 o 
   8   6   2     1389.67     1321.89     32.72 o 
   9   6   2      890.91      904.48     19.78 o 
  10   6   2     1833.25     1847.71     35.04 o 
  11   6   2      166.44      157.14     11.09 o 
  12   6   2       38.52       40.91      7.16 o 
  13   6   2      563.04      562.67     19.73 o 
  14   6   2      359.63      376.97     18.01 o 
  15   6   2       82.36       73.46      9.05 o 
  16   6   2       41.63       25.36     11.61 o 
 -14   7   2      352.12      359.15     29.69 o 
 -13   7   2      312.05      315.97     47.73 o 
 -12   7   2      252.97      260.37     23.44 o 
 -11   7   2      619.46      642.52     31.73 o 
 -10   7   2      694.31      789.42     21.28 o 
  -9   7   2      255.47      234.24      7.61 o 
  -8   7   2        1.34        2.88      3.33 o 
  -7   7   2      705.98      695.61     14.77 o 
  -6   7   2      698.53      681.71     13.59 o 
  -5   7   2        6.81        6.40      3.13 o 
  -4   7   2      137.72      140.03      7.74 o 
  -3   7   2     1067.44     1017.96     20.89 o 
  -2   7   2      439.45      433.57     12.32 o 
  -1   7   2       71.80       67.24      3.06 o 
   0   7   2      670.51      686.65     15.52 o 
   1   7   2      577.48      675.58      8.77 o 
   2   7   2      991.66      897.02     15.34 o 
   3   7   2       57.96       71.75      1.95 o 
   4   7   2        7.34        9.88      1.76 o 
   5   7   2     1567.20     1466.58     20.76 o 
   6   7   2     2497.35     2456.57     33.01 o 
   7   7   2      594.05      553.67     10.82 o 
   8   7   2       85.39      100.37      5.47 o 
   9   7   2      904.39      824.07     17.84 o 
  10   7   2      999.32     1052.81     23.28 o 
  11   7   2      914.80      970.31     27.90 o 
  12   7   2      455.10      505.69     18.70 o 
  13   7   2      209.36      216.92     10.36 o 
  14   7   2      153.12      154.38     10.33 o 
  15   7   2       48.26       58.17      9.28 o 
 -13   8   2      156.08      151.97     14.36 o 
 -12   8   2       35.03       35.18     15.60 o 
 -11   8   2      220.44      220.90      9.84 o 
 -10   8   2      489.51      502.55     15.67 o 
  -9   8   2        7.55       13.71      5.11 o 
  -8   8   2       89.51       98.80     11.12 o 
  -7   8   2        0.81        3.18      5.48 o 
  -6   8   2      744.75      705.54     14.11 o 
  -5   8   2       27.33       29.63      3.21 o 
  -4   8   2      145.30      136.29      4.76 o 
  -3   8   2       12.20       17.74      3.50 o 
  -2   8   2      105.71      108.98      4.23 o 
  -1   8   2       80.66       84.27      3.42 o 
   0   8   2      180.63      175.79      4.20 o 
   1   8   2       63.60       62.23      8.02 o 
   2   8   2      214.15      201.01      3.84 o 
   3   8   2      101.76      119.75      4.12 o 
   4   8   2      808.45      801.42     19.95 o 
   5   8   2      993.18      956.09     14.64 o 
   6   8   2     2263.32     2217.39     29.81 o 
   7   8   2     1787.89     1728.96     26.73 o 
   8   8   2       60.96       60.65      3.26 o 
   9   8   2      198.76      180.31      7.06 o 
  10   8   2      323.11      289.04     11.41 o 
  11   8   2       52.35       54.57      6.85 o 
  12   8   2        4.52        5.91      5.37 o 
  13   8   2      818.08      847.67     28.87 o 
  14   8   2      272.23      286.29     15.70 o 
  15   8   2        1.61       -3.09      5.62 o 
 -13   9   2       16.61       22.08     11.26 o 
 -12   9   2        7.64       10.12      6.02 o 
 -11   9   2       81.45      116.73     15.44 o 
 -10   9   2      176.15      204.93     10.11 o 
  -9   9   2       79.40       78.36      6.62 o 
  -8   9   2       14.98        9.13      4.23 o 
  -7   9   2       22.49       20.26      3.90 o 
  -6   9   2       17.56       24.76      3.87 o 
  -5   9   2        0.59        7.38      3.41 o 
  -4   9   2       95.17       94.80      4.38 o 
  -3   9   2       37.09       37.22      3.35 o 
  -2   9   2      630.30      653.30     22.45 o 
  -1   9   2      551.92      523.50     10.31 o 
   0   9   2        0.71        6.16      3.31 o 
   1   9   2      531.17      559.05     12.09 o 
   2   9   2     2244.82     2305.89     39.17 o 
   3   9   2      498.81      520.87     10.58 o 
   4   9   2      473.86      459.47      9.21 o 
   5   9   2     2180.28     2164.17     32.46 o 
   6   9   2     2004.86     1996.39     30.76 o 
   7   9   2     1080.84     1061.44     18.39 o 
   8   9   2      290.46      280.48      7.00 o 
   9   9   2      977.94     1017.87     20.56 o 
  10   9   2     1285.07     1297.56     28.58 o 
  11   9   2      677.47      692.29     18.20 o 
  12   9   2      127.93      124.77      7.13 o 
  13   9   2      623.97      667.94     19.13 o 
  14   9   2      435.08      439.56     19.96 o 
 -12  10   2        0.37        0.33      6.53 o 
 -11  10   2       14.79       21.99      7.64 o 
 -10  10   2      257.69      270.44     11.99 o 
  -9  10   2       89.55      107.35      7.61 o 
  -8  10   2        0.48        3.50      4.90 o 
  -7  10   2       55.46       50.65      6.81 o 
  -6  10   2      300.69      290.86     10.92 o 
  -5  10   2       50.43       43.56      3.95 o 
  -4  10   2      430.38      434.13     10.24 o 
  -3  10   2      223.53      218.48     10.87 o 
  -2  10   2     1849.56     1819.66     31.41 o 
  -1  10   2     1443.54     1470.92     22.13 o 
   0  10   2        1.59        3.92      2.11 o 
   1  10   2     1646.96     1565.63     24.65 o 
   2  10   2     2684.08     2744.14     38.50 o 
   3  10   2     1935.69     1925.20     98.63 o 
   4  10   2      109.25      101.40      6.52 o 
   5  10   2     3527.30     3556.09     57.26 o 
   6  10   2     2207.73     2181.29     66.19 o 
   7  10   2     1660.90     1643.24     26.57 o 
   8  10   2      612.42      582.32     12.00 o 
   9  10   2     1474.36     1454.55     33.62 o 
  10  10   2     2203.20     2169.22     46.51 o 
  11  10   2      813.02      848.33     22.40 o 
  12  10   2      635.57      696.55     19.17 o 
  13  10   2       56.26       42.15      6.01 o 
  14  10   2      693.33      636.35     65.82 o 
 -12  11   2      101.16       61.06     10.20 o 
 -11  11   2        6.57        8.48      6.67 o 
 -10  11   2      695.37      726.60     22.14 o 
  -9  11   2      307.99      348.78     14.58 o 
  -8  11   2        1.26        1.18      5.96 o 
  -7  11   2       64.95       62.99     11.83 o 
  -6  11   2      632.26      608.17     16.63 o 
  -5  11   2     1269.38     1287.15     28.25 o 
  -4  11   2       25.87       20.17      3.35 o 
  -3  11   2     2256.33     2278.55     37.00 o 
  -2  11   2     1373.48     1347.30     24.41 o 
  -1  11   2     2266.22     2306.07     52.18 o 
   0  11   2      893.23      970.01     19.29 o 
   1  11   2     1356.35     1369.70     24.70 o 
   2  11   2     2538.44     2649.96     54.49 o 
   3  11   2     1662.43     1659.99     78.77 o 
   4  11   2     1476.03     1465.33     29.43 o 
   5  11   2      139.38      144.84      6.29 o 
   6  11   2     2823.90     2899.56     98.07 o 
   7  11   2      908.73      883.62     19.42 o 
   8  11   2      172.33      180.93      7.57 o 
   9  11   2     1076.08     1114.98     26.84 o 
  10  11   2      406.15      423.43     28.57 o 
  11  11   2      214.84      210.62      8.83 o 
  12  11   2      108.18      104.86      7.44 o 
  13  11   2       73.45       66.62     10.52 o 
  14  11   2      160.02      137.61     26.53 o 
 -11  12   2      437.53      412.39     18.01 o 
 -10  12   2       95.40       85.50     10.42 o 
  -9  12   2      439.97      434.96     15.22 o 
  -8  12   2       21.55       21.60     15.75 o 
  -7  12   2       15.43       14.72      5.29 o 
  -6  12   2      221.43      237.12     10.21 o 
  -5  12   2       95.37       98.65      7.52 o 
  -4  12   2       98.75      106.18      6.88 o 
  -3  12   2      107.21       99.93      5.91 o 
  -2  12   2     2499.76     2550.56     47.88 o 
  -1  12   2      762.37      763.00     17.10 o 
   0  12   2       87.60       89.47      5.81 o 
   1  12   2      859.56      912.59     19.11 o 
   2  12   2      702.86      729.05     16.19 o 
   3  12   2     1294.77     1193.83     41.15 o 
   4  12   2      784.81      753.82     38.53 o 
   5  12   2      209.91      204.06      9.87 o 
   6  12   2      725.45      704.37     40.72 o 
   7  12   2      537.24      516.75     18.56 o 
   8  12   2      171.32      196.96     10.12 o 
   9  12   2       29.76       41.11     13.41 o 
  10  12   2      232.95      234.47     18.23 o 
  11  12   2      122.03      113.34     11.29 o 
  12  12   2       70.03       56.97      9.59 o 
  13  12   2      119.49      124.91     27.05 o 
 -10  13   2       53.79       29.99      7.45 o 
  -9  13   2       55.77       47.15      7.30 o 
  -8  13   2       68.40       57.43      8.42 o 
  -7  13   2      143.21      149.03     17.45 o 
  -6  13   2      385.34      378.67     13.16 o 
  -5  13   2      355.86      385.13     14.67 o 
  -4  13   2        8.17        5.94      5.01 o 
  -3  13   2      523.72      527.20     14.54 o 
  -2  13   2       87.54       88.29      6.84 o 
  -1  13   2       20.28       31.97      4.41 o 
   0  13   2      291.33      290.75      9.70 o 
   1  13   2      364.77      377.46     31.66 o 
   2  13   2      257.76      267.66      9.05 o 
   3  13   2      292.39      295.92     15.04 o 
   4  13   2       10.73       14.02      3.21 o 
   5  13   2       78.16       77.41      6.33 o 
   6  13   2      937.51      971.85     62.32 o 
   7  13   2      206.15      198.46     10.05 o 
   8  13   2       85.50       76.61      6.99 o 
   9  13   2       15.39       27.93     12.53 o 
  10  13   2      279.44      313.35     14.28 o 
  11  13   2       59.43       56.93      7.44 o 
  12  13   2       58.68       61.15     11.98 o 
  13  13   2       45.47       15.54      9.28 o 
  -9  14   2       11.60        8.09      8.97 o 
  -8  14   2       17.26       19.81      7.47 o 
  -7  14   2        0.74        1.94      5.52 o 
  -6  14   2       14.14        6.73      7.51 o 
  -5  14   2       81.97       76.43      7.22 o 
  -4  14   2       37.25       37.58      6.99 o 
  -3  14   2       16.50        4.11      6.40 o 
  -2  14   2      722.25      744.79     21.48 o 
  -1  14   2      594.05      632.53     17.01 o 
   0  14   2      802.48      807.35     26.66 o 
   1  14   2      208.78      216.51      9.12 o 
   2  14   2     2491.76     2397.14     50.73 o 
   3  14   2     2026.15     2053.47     44.81 o 
   4  14   2      403.48      363.27     11.04 o 
   5  14   2      436.63      470.91     14.18 o 
   6  14   2      540.83      571.13     16.72 o 
   7  14   2     1326.44     1357.05     39.59 o 
   8  14   2      553.17      574.71     18.95 o 
   9  14   2      169.71      174.94     10.01 o 
  10  14   2      141.37      123.22      9.45 o 
  11  14   2      362.65      368.93     30.10 o 
  12  14   2      314.38      305.53     27.39 o 
  -8  15   2      136.56      117.97     19.22 o 
  -7  15   2        1.09       -4.09     13.00 o 
  -6  15   2      497.67      493.51     25.08 o 
  -5  15   2      668.98      662.09     25.65 o 
  -4  15   2      464.37      473.24     19.62 o 
  -3  15   2      539.68      508.95     15.59 o 
  -2  15   2      808.22      872.09     23.56 o 
  -1  15   2     1333.22     1440.41     34.09 o 
   0  15   2      668.49      680.94     18.82 o 
   1  15   2      127.19      132.37      6.71 o 
   2  15   2      508.75      523.90     15.48 o 
   3  15   2     1284.24     1294.66     48.41 o 
   4  15   2      616.37      629.23     21.22 o 
   5  15   2      508.05      547.14     20.86 o 
   6  15   2      642.32      678.24     19.01 o 
   7  15   2      623.33      613.40     18.04 o 
   8  15   2      320.15      338.24     14.47 o 
   9  15   2      219.32      197.71     11.22 o 
  10  15   2      188.51      184.77     19.56 o 
  11  15   2      154.86       98.30     16.49 o 
  -7  16   2       44.58       33.95      7.67 o 
  -6  16   2      339.57      306.70     24.29 o 
  -5  16   2      786.21      788.45     27.71 o 
  -4  16   2      718.58      734.64     21.62 o 
  -3  16   2      467.46      492.74     16.15 o 
  -2  16   2      608.12      640.54     19.45 o 
  -1  16   2     1311.36     1375.10     33.79 o 
   0  16   2      813.01      813.00     22.09 o 
   1  16   2      517.44      516.74     19.00 o 
   2  16   2      606.24      633.16     37.90 o 
   3  16   2     1066.00     1140.17     33.69 o 
   4  16   2      577.53      584.85     33.46 o 
   5  16   2      388.98      383.14     16.09 o 
   6  16   2       79.35       82.46      7.44 o 
   7  16   2      164.34      193.37     23.04 o 
   8  16   2       93.73       90.41      8.17 o 
   9  16   2       21.73       35.77     11.66 o 
  10  16   2      559.60      532.68     41.34 o 
  -6  17   2       94.11       87.83     10.56 o 
  -5  17   2      479.31      467.81     32.87 o 
  -4  17   2      191.63      211.00     13.06 o 
  -3  17   2      385.06      425.55     27.74 o 
  -2  17   2      148.36      161.15     11.45 o 
  -1  17   2      549.20      596.96     42.33 o 
   0  17   2      287.34      281.18     13.89 o 
   1  17   2      119.72      129.60     11.64 o 
   2  17   2      329.69      351.32     27.41 o 
   3  17   2      335.90      372.71     16.69 o 
   4  17   2      396.77      408.58     16.89 o 
   5  17   2       22.25       35.63      9.24 o 
   6  17   2       98.78      120.35     19.60 o 
   7  17   2      182.18      180.33     10.77 o 
   8  17   2       24.62       27.84      8.62 o 
   9  17   2       24.30       -8.69      8.69 o 
  -4  18   2      213.50      197.13     33.54 o 
  -3  18   2        1.66        4.64      9.83 o 
  -2  18   2       82.41      107.38     12.59 o 
  -1  18   2      155.04      144.95     11.62 o 
   0  18   2      138.80      144.04     10.96 o 
   1  18   2       18.09       24.08     13.12 o 
   2  18   2       68.93       56.38      8.94 o 
   3  18   2      285.28      288.50     40.00 o 
   4  18   2       93.30       94.73      9.51 o 
   5  18   2        7.95       14.37      7.38 o 
   6  18   2        1.80       -1.81     10.75 o 
   7  18   2      194.86      187.81     22.35 o 
  -2  19   2       18.77        6.88     10.74 o 
  -1  19   2      403.56      334.67     35.25 o 
   0  19   2      249.58      242.65     17.21 o 
   1  19   2      107.76       79.92     18.71 o 
   2  19   2       77.89       78.42     25.71 o 
   3  19   2      188.59      164.71     15.98 o 
   4  19   2      415.24      337.54     48.84 o 
   5  19   2      133.72      126.36     12.06 o 
  -4 -18   3       67.13       49.50     15.52 o 
  -3 -18   3      227.01      206.69     21.15 o 
  -2 -18   3      238.05      280.34     31.07 o 
  -1 -18   3      304.75      312.28     27.70 o 
   0 -18   3       20.24        3.06      5.85 o 
   1 -18   3      254.16      238.21     15.87 o 
   2 -18   3      385.23      328.18     20.45 o 
   3 -18   3      388.75      317.42     26.22 o 
   4 -18   3      601.71      545.33     37.35 o 
  -7 -17   3      138.40       93.59     17.03 o 
  -6 -17   3       89.85      110.03     12.07 o 
  -5 -17   3       15.97       25.85     17.08 o 
  -4 -17   3        0.63       15.09     11.07 o 
  -3 -17   3      146.13      180.87     22.78 o 
  -2 -17   3      200.11      168.47     17.88 o 
  -1 -17   3       93.84       93.75     17.35 o 
   0 -17   3      104.51       88.36      9.56 o 
   1 -17   3       80.48       91.39     10.18 o 
   2 -17   3       83.88       90.19     14.89 o 
   3 -17   3       47.99       46.14     14.84 o 
   4 -17   3       12.22       21.11     10.71 o 
   5 -17   3      119.79       93.82     11.88 o 
  -8 -16   3       16.54       47.51     11.68 o 
  -7 -16   3        0.86        4.60      8.69 o 
  -6 -16   3       79.17       99.57     13.09 o 
  -5 -16   3       51.73       59.17      9.36 o 
  -4 -16   3       26.51       16.62     14.60 o 
  -3 -16   3        4.16       33.49     11.30 o 
  -2 -16   3      378.29      382.89     15.51 o 
  -1 -16   3       28.98       24.27      6.75 o 
   0 -16   3       23.79       29.92      6.88 o 
   1 -16   3       53.49       48.83      8.21 o 
   2 -16   3      236.96      231.04     13.68 o 
   3 -16   3      467.38      519.17     20.59 o 
   4 -16   3      110.45      111.17     12.72 o 
   5 -16   3      112.82      100.37     12.68 o 
   6 -16   3      100.52       98.92     13.87 o 
   7 -16   3      117.34       98.30     15.21 o 
  -9 -15   3       24.80       18.64      9.26 o 
  -8 -15   3        1.34        0.77      9.26 o 
  -7 -15   3        1.85       12.04      9.00 o 
  -6 -15   3       26.27       16.36      7.36 o 
  -5 -15   3      212.68      224.05     13.89 o 
  -4 -15   3       18.32       26.51      7.75 o 
  -3 -15   3      173.26      170.94      8.74 o 
  -2 -15   3      222.81      224.90     10.46 o 
  -1 -15   3      230.57      238.44     11.59 o 
   0 -15   3      366.01      367.01     29.22 o 
   1 -15   3      105.73       88.56      8.80 o 
   2 -15   3     1040.27     1117.34     36.66 o 
   3 -15   3      243.08      268.69     14.06 o 
   4 -15   3      163.43      195.61     13.62 o 
   5 -15   3      186.70      214.11     26.97 o 
   6 -15   3      671.51      683.42     54.28 o 
   7 -15   3      398.32      384.09     76.35 o 
   8 -15   3       67.50       58.53     11.20 o 
 -10 -14   3       98.65      102.79     16.54 o 
  -9 -14   3       64.97       66.25     10.15 o 
  -8 -14   3       78.82       76.22     10.33 o 
  -7 -14   3        0.97       14.60      6.95 o 
  -6 -14   3      454.60      475.24     19.52 o 
  -5 -14   3      453.92      453.86     19.77 o 
  -4 -14   3      976.05      966.81     47.38 o 
  -3 -14   3      506.39      492.53     14.55 o 
  -2 -14   3     1989.29     2055.19     55.76 o 
  -1 -14   3     1440.48     1461.88     37.81 o 
   0 -14   3      448.32      452.40     16.34 o 
   1 -14   3      635.19      684.39     24.13 o 
   2 -14   3     1668.05     1831.28     46.02 o 
   3 -14   3      838.27      875.39     28.68 o 
   4 -14   3      292.66      305.01     17.39 o 
   5 -14   3      552.92      539.40     18.21 o 
   6 -14   3      660.97      692.79     20.25 o 
   7 -14   3      670.53      710.44     21.92 o 
   8 -14   3      156.89      160.53     10.31 o 
   9 -14   3      137.19      118.31      9.77 o 
 -11 -13   3       35.68       39.89     14.14 o 
 -10 -13   3      378.54      399.02     30.03 o 
  -9 -13   3      361.82      353.74     25.27 o 
  -8 -13   3      249.82      244.63     18.52 o 
  -7 -13   3      162.05      171.11     12.12 o 
  -6 -13   3     1659.74     1695.93     46.14 o 
  -5 -13   3      916.61      865.30     32.79 o 
  -4 -13   3      471.22      486.09     13.66 o 
  -3 -13   3      615.20      650.79     16.47 o 
  -2 -13   3     1250.30     1251.49     55.72 o 
  -1 -13   3     2078.14     2143.25    100.54 o 
   0 -13   3      611.42      613.82     27.31 o 
   1 -13   3      513.27      500.27     33.89 o 
   2 -13   3     1506.41     1548.27     33.28 o 
   3 -13   3     1156.89     1167.42     32.72 o 
   4 -13   3      283.75      282.44     10.97 o 
   5 -13   3      252.17      246.60     10.22 o 
   6 -13   3      419.95      425.13     14.25 o 
   7 -13   3      406.46      420.84     21.51 o 
   8 -13   3       94.43       88.49      8.37 o 
   9 -13   3       62.41       55.62      7.46 o 
  10 -13   3       55.62       46.87     12.11 o 
 -12 -12   3       66.88       71.54     21.40 o 
 -11 -12   3        1.19       -2.04     12.73 o 
 -10 -12   3      223.02      259.48     14.98 o 
  -9 -12   3      649.06      738.85     25.80 o 
  -8 -12   3      504.44      510.78     27.48 o 
  -7 -12   3      310.11      340.02     20.64 o 
  -6 -12   3      420.28      416.51     16.32 o 
  -5 -12   3       21.43       23.54      2.88 o 
  -4 -12   3      113.61      121.65     17.76 o 
  -3 -12   3      232.64      210.34      8.36 o 
  -2 -12   3       41.96       42.97      5.65 o 
  -1 -12   3     1297.97     1288.23     44.87 o 
   0 -12   3      356.61      370.63     11.09 o 
   1 -12   3      829.94      797.23     18.13 o 
   2 -12   3      676.43      648.77     15.64 o 
   3 -12   3      365.17      365.92     11.47 o 
   4 -12   3      133.11      132.94      7.53 o 
   5 -12   3       21.51       22.62      4.58 o 
   6 -12   3      132.01      128.25      8.34 o 
   7 -12   3       77.21       79.59     10.48 o 
   8 -12   3       13.62       13.25      6.63 o 
   9 -12   3       36.37       56.66     10.05 o 
  10 -12   3       10.68       25.96     10.70 o 
  11 -12   3       17.98       16.11      7.26 o 
 -12 -11   3       37.43       43.71      9.82 o 
 -11 -11   3       24.97       26.69      9.08 o 
 -10 -11   3        1.30        6.03      7.54 o 
  -9 -11   3      237.81      253.23     14.96 o 
  -8 -11   3       91.91       80.15      7.87 o 
  -7 -11   3        2.80        7.96      5.50 o 
  -6 -11   3      366.85      330.53     11.29 o 
  -5 -11   3     1804.58     1756.18     50.38 o 
  -4 -11   3     1547.81     1514.79     75.04 o 
  -3 -11   3      793.45      723.56     54.17 o 
  -2 -11   3      514.90      485.73     15.94 o 
  -1 -11   3      419.43      422.07      9.47 o 
   0 -11   3      564.05      547.10     24.76 o 
   1 -11   3      245.30      272.33      8.25 o 
   2 -11   3      202.06      191.65      6.68 o 
   3 -11   3      703.36      703.93     15.90 o 
   4 -11   3      262.03      263.85      9.32 o 
   5 -11   3       69.07       69.27      5.31 o 
   6 -11   3      573.03      596.41     22.91 o 
   7 -11   3      596.73      593.59     17.00 o 
   8 -11   3       11.18       10.70      8.82 o 
   9 -11   3        4.00        3.90      7.69 o 
  10 -11   3       43.59       46.91     16.63 o 
  11 -11   3       72.47       81.74     15.23 o 
  12 -11   3       26.60       23.91     11.75 o 
 -13 -10   3       61.26       63.56      9.91 o 
 -12 -10   3       14.54       16.37      8.83 o 
 -11 -10   3        1.27       12.92      8.09 o 
 -10 -10   3       29.89       24.22      7.07 o 
  -9 -10   3      103.62       93.81      8.63 o 
  -8 -10   3      166.57      175.81     10.03 o 
  -7 -10   3      168.91      170.43     27.18 o 
  -6 -10   3        4.78        8.19      3.57 o 
  -5 -10   3      281.28      275.52      8.84 o 
  -4 -10   3      424.66      426.72     12.56 o 
  -3 -10   3      300.99      300.92     11.17 o 
  -2 -10   3     1167.64     1133.77     45.80 o 
  -1 -10   3     2192.89     2145.27    102.34 o 
   0 -10   3      270.23      254.59      6.38 o 
   1 -10   3      106.97       86.41      5.46 o 
   2 -10   3      465.06      432.94     10.55 o 
   3 -10   3     2149.91     2090.76     38.70 o 
   4 -10   3      642.32      613.64     14.63 o 
   5 -10   3       61.23       64.33      5.95 o 
   6 -10   3        3.04        8.41      4.77 o 
   7 -10   3      463.78      448.24     13.27 o 
   8 -10   3      191.70      189.30     19.82 o 
   9 -10   3       42.00       41.34      5.93 o 
  10 -10   3      234.24      248.15     11.25 o 
  11 -10   3      253.82      286.98     15.27 o 
  12 -10   3      159.03      173.22     13.94 o 
  13 -10   3       78.96       63.77      9.83 o 
 -13  -9   3       77.60      106.37     17.82 o 
 -12  -9   3      158.97      186.50     18.34 o 
 -11  -9   3      149.24      171.54     18.85 o 
 -10  -9   3      120.13      105.71     12.50 o 
  -9  -9   3      702.60      733.45     35.52 o 
  -8  -9   3      891.68      868.50     25.47 o 
  -7  -9   3      398.74      376.53     15.34 o 
  -6  -9   3      571.11      543.07     13.33 o 
  -5  -9   3     6286.54     6173.54    100.63 o 
  -4  -9   3     2913.26     2947.41     43.13 o 
  -3  -9   3     1647.78     1666.67     36.63 o 
  -2  -9   3     1554.02     1575.39     45.81 o 
  -1  -9   3     3042.09     2916.99     55.38 o 
   0  -9   3     2880.51     2998.40    127.95 o 
   1  -9   3      994.06     1009.03     15.76 o 
   2  -9   3     1193.96     1193.87     20.99 o 
   3  -9   3     2073.60     2073.63     36.07 o 
   4  -9   3     3259.09     3229.69     54.18 o 
   5  -9   3      177.45      186.94      7.56 o 
   6  -9   3      704.26      747.56     18.26 o 
   7  -9   3      670.92      667.66     17.40 o 
   8  -9   3      142.50      130.44      7.77 o 
   9  -9   3      381.03      396.80     19.62 o 
  10  -9   3      464.39      496.76     17.14 o 
  11  -9   3     1614.95     1760.34     43.23 o 
  12  -9   3      124.92      109.39      9.72 o 
  13  -9   3       22.64       18.70      7.31 o 
 -14  -8   3        2.45       -8.18     10.53 o 
 -13  -8   3      792.65      964.07     55.63 o 
 -12  -8   3       54.63       65.20     14.98 o 
 -11  -8   3      312.53      401.56     24.99 o 
 -10  -8   3      171.65      135.90     12.30 o 
  -9  -8   3     1281.95     1206.98     33.37 o 
  -8  -8   3     1757.19     1697.95     93.29 o 
  -7  -8   3      896.54      864.81     20.71 o 
  -6  -8   3     1004.77     1004.70     18.84 o 
  -5  -8   3     2032.20     1990.43     47.00 o 
  -4  -8   3     7395.97     6920.24     94.47 o 
  -3  -8   3       72.42       84.21      4.24 o 
  -2  -8   3     2028.93     2048.85     45.00 o 
  -1  -8   3     3844.31     3817.64     84.15 o 
   0  -8   3     1993.23     2021.09     48.95 o 
   1  -8   3     1142.00     1156.05     35.34 o 
   2  -8   3      414.61      445.49      9.10 o 
   3  -8   3     2657.03     2556.64     96.95 o 
   4  -8   3        4.45        8.39      3.15 o 
   5  -8   3      658.62      619.16     14.34 o 
   6  -8   3        3.86       14.07      4.37 o 
   7  -8   3      216.00      244.75     12.10 o 
   8  -8   3      586.26      580.61     29.13 o 
   9  -8   3      123.12      129.63      8.56 o 
  10  -8   3       59.23       65.20      6.51 o 
  11  -8   3       31.37       33.99      7.60 o 
  12  -8   3       76.94       87.21      9.54 o 
  13  -8   3        0.30       10.74      6.85 o 
  14  -8   3      154.53      121.77     12.15 o 
 -14  -7   3       79.83      105.71     15.78 o 
 -13  -7   3      367.35      402.85     32.10 o 
 -12  -7   3     2966.74     3269.14    119.04 o 
 -11  -7   3      113.37      120.34      7.01 o 
 -10  -7   3      509.41      505.74     16.55 o 
  -9  -7   3      766.91      769.53     21.29 o 
  -8  -7   3     1085.67     1053.03     23.85 o 
  -7  -7   3      237.15      251.95     36.36 o 
  -6  -7   3      341.50      340.50     10.27 o 
  -5  -7   3     2362.94     2298.35     31.00 o 
  -4  -7   3      130.49      143.69      2.56 o 
  -3  -7   3     2059.93     1971.90     26.94 o 
  -2  -7   3      367.41      369.53      6.46 o 
  -1  -7   3      802.98      755.36     12.33 o 
   0  -7   3     3261.52     3307.48     38.08 o 
   1  -7   3        2.72        5.05      3.45 o 
   2  -7   3       91.87      114.13      3.35 o 
   3  -7   3      996.68      953.03     18.76 o 
   4  -7   3      163.92      173.20      6.23 o 
   5  -7   3      267.89      240.25      7.50 o 
   6  -7   3        4.74        2.28      3.19 o 
   7  -7   3       26.56       28.35      7.62 o 
   8  -7   3        2.73       -5.25      5.25 o 
   9  -7   3      167.36      177.32      9.05 o 
  10  -7   3      146.25      157.40     14.83 o 
  11  -7   3        0.71       -4.85      5.77 o 
  12  -7   3      248.21      269.14     20.45 o 
  13  -7   3        3.15       -3.89      8.21 o 
  14  -7   3        9.22       -6.01      8.85 o 
 -14  -6   3        8.94        5.91     10.48 o 
 -13  -6   3      274.66      319.67     25.17 o 
 -12  -6   3      456.87      436.97     16.04 o 
 -11  -6   3      283.09      267.66     11.51 o 
 -10  -6   3       15.79       18.64      3.04 o 
  -9  -6   3      492.15      521.67     16.58 o 
  -8  -6   3      661.45      638.15     26.26 o 
  -7  -6   3       35.04       41.35      2.15 o 
  -6  -6   3      338.26      341.36      5.81 o 
  -5  -6   3     1263.05     1191.43     15.22 o 
  -4  -6   3      669.46      657.04      8.65 o 
  -3  -6   3       59.83       57.88      1.46 o 
  -2  -6   3      174.40      178.06      3.78 o 
  -1  -6   3      102.45       91.76      1.83 o 
   0  -6   3     2147.78     2133.55     33.32 o 
   1  -6   3       52.62       32.14      1.34 o 
   2  -6   3        8.01       13.21      1.42 o 
   3  -6   3      115.93      129.74      3.30 o 
   4  -6   3      818.59      755.17     15.21 o 
   5  -6   3       25.71       45.25      3.45 o 
   6  -6   3      188.90      173.14      6.14 o 
   7  -6   3      549.57      473.37     25.93 o 
   8  -6   3      209.20      212.16      8.35 o 
   9  -6   3        1.30       10.41      5.29 o 
  10  -6   3       28.90       35.23      6.01 o 
  11  -6   3      205.54      211.30     10.89 o 
  12  -6   3      247.48      261.01     27.40 o 
  13  -6   3       51.47       43.71      8.89 o 
  14  -6   3      206.26      187.56     18.30 o 
 -14  -5   3       28.31       14.11     10.82 o 
 -13  -5   3      151.87      137.02      8.62 o 
 -12  -5   3      268.20      268.19     11.53 o 
 -11  -5   3        0.95        0.77      3.35 o 
 -10  -5   3      212.92      182.17      7.77 o 
  -9  -5   3      479.66      467.08     25.03 o 
  -8  -5   3     3709.07     3455.49     51.98 o 
  -7  -5   3      280.96      279.90      5.47 o 
  -6  -5   3      693.93      623.61     12.77 o 
  -5  -5   3     1017.08     1006.99     25.91 o 
  -4  -5   3     1921.01     1847.65     26.16 o 
  -3  -5   3     1493.26     1500.88     44.95 o 
  -2  -5   3       52.06       44.19      1.12 o 
  -1  -5   3     3901.68     4104.51     90.55 o 
   0  -5   3     1130.54      977.63     12.01 o 
   1  -5   3      714.04      770.54      9.09 o 
   2  -5   3        1.02        1.47      1.22 o 
   3  -5   3        2.09        3.27      2.81 o 
   4  -5   3     2727.63     2633.83     38.40 o 
   5  -5   3      133.04      145.75     13.09 o 
   6  -5   3      367.91      390.96     20.47 o 
   7  -5   3      320.89      335.01      7.73 o 
   8  -5   3     1458.93     1355.43     36.68 o 
   9  -5   3       77.43       90.77     11.03 o 
  10  -5   3      327.48      321.87     10.60 o 
  11  -5   3      697.36      730.04     19.19 o 
  12  -5   3      597.42      662.39     23.19 o 
  13  -5   3      545.72      579.16     38.31 o 
  14  -5   3      176.64      191.87     22.99 o 
  15  -5   3      331.63      281.91     30.99 o 
 -14  -4   3      315.02      337.07     17.62 o 
 -13  -4   3      951.31      969.23     29.89 o 
 -12  -4   3     1781.20     1873.19     48.50 o 
 -11  -4   3      986.35     1014.74     27.52 o 
 -10  -4   3      246.14      268.19      9.95 o 
  -9  -4   3     1758.24     1670.90     92.89 o 
  -8  -4   3     1508.61     1473.78     36.87 o 
  -7  -4   3     3843.22     3594.13     46.54 o 
  -6  -4   3      606.91      550.90      8.98 o 
  -5  -4   3      412.65      386.41     18.46 o 
  -4  -4   3    11340.44    11307.23    549.48 o 
  -3  -4   3     9408.37     9453.60    260.43 o 
  -2  -4   3     5849.22     5869.46    337.92 o 
  -1  -4   3     4588.87     4635.56    140.74 o 
   0  -4   3     4596.48     4475.65    156.86 o 
   1  -4   3      688.31      830.01      8.79 o 
   2  -4   3      652.10      599.59     14.86 o 
   3  -4   3      341.44      280.24      5.87 o 
   4  -4   3      940.14      898.06     23.02 o 
   5  -4   3     1170.39     1109.69     22.45 o 
   6  -4   3      257.15      208.77      6.55 o 
   7  -4   3      501.52      536.35     20.37 o 
   8  -4   3     1004.34      999.37     20.89 o 
   9  -4   3      768.01      737.36     17.12 o 
  10  -4   3      113.22      112.68      6.68 o 
  11  -4   3      693.86      709.95     51.51 o 
  12  -4   3      989.22     1020.79     43.28 o 
  13  -4   3      352.20      369.80     13.28 o 
  14  -4   3       50.14       63.74      8.39 o 
  15  -4   3      205.63      193.73     11.42 o 
 -15  -3   3      580.67      537.88     42.29 o 
 -14  -3   3       22.18       12.04      6.88 o 
 -13  -3   3        3.45        6.14      5.86 o 
 -12  -3   3      660.06      704.24     22.93 o 
 -11  -3   3     1516.83     1506.30     39.75 o 
 -10  -3   3      563.42      556.85     14.24 o 
  -9  -3   3     1212.20     1157.74     25.05 o 
  -8  -3   3     3224.28     3263.18     72.29 o 
  -7  -3   3     1777.52     1906.37     33.61 o 
  -6  -3   3     2111.01     2040.98     27.41 o 
  -5  -3   3     1535.42     1473.72     18.25 o 
  -4  -3   3     1802.56     1517.38     18.96 o 
  -3  -3   3      118.17       61.40      1.06 o 
  -2  -3   3       79.79       88.45      6.60 o 
  -1  -3   3      242.89      250.11     11.11 o 
   0  -3   3     2455.60     2598.28     42.51 o 
   1  -3   3     5825.92     6087.91     57.03 o 
   2  -3   3      226.27      267.66      6.00 o 
   3  -3   3       52.32       19.91      1.27 o 
   4  -3   3     3760.90     3563.52     68.14 o 
   5  -3   3     1147.25     1090.24     20.06 o 
   6  -3   3      206.97      246.46      7.06 o 
   7  -3   3     1066.42     1006.86     20.02 o 
   8  -3   3      779.19      828.44     36.36 o 
   9  -3   3      752.73      700.29     16.25 o 
  10  -3   3       11.09       13.50     10.24 o 
  11  -3   3      137.43      147.73      7.84 o 
  12  -3   3      323.68      318.50     11.72 o 
  13  -3   3      558.56      600.23     30.01 o 
  14  -3   3        9.01        2.23      5.26 o 
  15  -3   3      277.25      276.56     49.54 o 
 -15  -2   3      570.48      522.40     39.47 o 
 -14  -2   3      308.38      320.83     15.47 o 
 -13  -2   3      637.36      676.46     22.46 o 
 -12  -2   3     1555.32     1591.87     43.41 o 
 -11  -2   3     1162.98     1180.24     32.98 o 
 -10  -2   3      508.72      485.86     13.38 o 
  -9  -2   3      419.19      425.39      8.86 o 
  -8  -2   3      925.52      940.56     21.14 o 
  -7  -2   3     2606.23     2562.50     39.70 o 
  -6  -2   3      341.82      322.27      5.50 o 
  -5  -2   3      140.26      148.12      2.92 o 
  -4  -2   3     5677.52     5735.40     65.61 o 
  -3  -2   3      689.78      623.16     27.07 o 
  -2  -2   3      181.93      208.15      2.54 o 
  -1  -2   3      462.40      454.51      6.83 o 
   0  -2   3      308.84      297.58      8.00 o 
   1  -2   3     7407.43     7384.22    125.50 o 
   2  -2   3      772.30      890.57     22.42 o 
   3  -2   3      362.68      449.44     10.19 o 
   4  -2   3     1009.10     1066.18     15.15 o 
   5  -2   3       11.47        4.89      2.96 o 
   6  -2   3     4081.90     4257.24     66.43 o 
   7  -2   3      568.26      553.78     14.36 o 
   8  -2   3      812.88      811.37     26.43 o 
   9  -2   3      738.58      713.11     16.40 o 
  10  -2   3       37.25       15.78      4.47 o 
  11  -2   3       23.28       24.23      4.81 o 
  12  -2   3      795.04      828.71     20.36 o 
  13  -2   3       82.03       92.12     12.64 o 
  14  -2   3       36.13       33.51      5.92 o 
  15  -2   3       17.08       25.54      8.90 o 
  16  -2   3       12.02        3.32     10.74 o 
 -15  -1   3      293.51      244.12     16.50 o 
 -14  -1   3       79.23       81.34      8.36 o 
 -13  -1   3       44.30       45.97      7.59 o 
 -12  -1   3      893.12      933.70     28.36 o 
 -11  -1   3      199.50      199.40      9.49 o 
 -10  -1   3      139.83      122.90      4.88 o 
  -9  -1   3       58.50       58.85      3.12 o 
  -8  -1   3      815.06      802.17     13.02 o 
  -7  -1   3      991.50      941.46     17.21 o 
  -6  -1   3       26.06       24.53      3.45 o 
  -5  -1   3      224.06      234.80      3.91 o 
  -4  -1   3      123.25      174.91      4.86 o 
  -3  -1   3     2304.92     2389.52     79.15 o 
  -2  -1   3     2554.92     2628.56     55.01 o 
  -1  -1   3     2776.28     2869.29     93.54 o 
   0  -1   3      574.99      525.92     12.49 o 
   1  -1   3     7260.07     7049.12     79.23 o 
   2  -1   3     4047.92     4201.13     57.49 o 
   3  -1   3     1078.91     1086.68     18.49 o 
   4  -1   3     1878.05     1885.04     47.36 o 
   5  -1   3      123.02       95.68      4.64 o 
   6  -1   3      698.78      774.84     18.78 o 
   7  -1   3      425.31      398.66     20.56 o 
   8  -1   3      454.80      455.24     10.73 o 
   9  -1   3     1008.24      973.25     20.31 o 
  10  -1   3      209.25      217.95      7.93 o 
  11  -1   3       69.79       87.11      9.70 o 
  12  -1   3      502.92      547.34     15.77 o 
  13  -1   3      603.51      655.02     27.70 o 
  14  -1   3      359.33      367.44     16.77 o 
  15  -1   3     1400.57     1510.69     53.49 o 
  16  -1   3     1781.31     1689.10     92.08 o 
 -15   0   3      206.03      171.96     16.37 o 
 -14   0   3       47.74       48.84      8.49 o 
 -13   0   3       80.75       84.25      8.21 o 
 -12   0   3      156.74      161.21      9.33 o 
 -11   0   3     1172.62     1217.38     24.48 o 
 -10   0   3       96.31       85.77      4.20 o 
  -9   0   3      124.20      119.71      5.09 o 
  -8   0   3      581.36      582.90     19.31 o 
  -7   0   3     2222.88     2150.35     30.25 o 
  -6   0   3      141.14      184.28      4.26 o 
  -5   0   3       47.72       53.38      1.73 o 
  -4   0   3      514.40      520.63      6.19 o 
  -3   0   3       65.14       81.26      2.44 o 
  -2   0   3      291.41      271.38      9.73 o 
  -1   0   3      752.08      837.14     25.92 o 
   0   0   3      197.67      172.34      2.07 o 
   1   0   3     1951.24     1923.81     22.94 o 
   2   0   3     1183.17     1331.55     15.66 o 
   3   0   3      929.40      944.06     12.86 o 
   4   0   3     3548.15     3399.58     53.44 o 
   5   0   3     3069.15     2921.00     69.72 o 
   6   0   3      472.23      427.08      9.62 o 
   7   0   3     2001.36     1987.77     43.67 o 
   8   0   3     2804.77     2711.89    101.51 o 
   9   0   3     1760.05     1751.38     39.01 o 
  10   0   3     1177.92     1117.33     23.33 o 
  11   0   3     1404.22     1397.00     27.52 o 
  12   0   3     1821.32     1862.50     41.10 o 
  13   0   3     1108.81     1146.06     27.02 o 
  14   0   3      303.42      313.18     12.66 o 
  15   0   3       35.05       24.57      8.87 o 
  16   0   3      227.67      207.15     15.19 o 
 -15   1   3      309.19      271.87     22.15 o 
 -14   1   3      355.93      353.74     16.86 o 
 -13   1   3      157.00      140.03     11.74 o 
 -12   1   3      138.86      142.31     10.69 o 
 -11   1   3      930.37      923.97     29.63 o 
 -10   1   3      844.54      836.55     26.35 o 
  -9   1   3        2.24       -2.33      3.32 o 
  -8   1   3     2451.11     2324.56     40.93 o 
  -7   1   3     3939.46     3711.65    108.53 o 
  -6   1   3     1006.78      966.19     14.72 o 
  -5   1   3     1402.14     1301.54     16.76 o 
  -4   1   3     3051.18     3137.25     32.78 o 
  -3   1   3     2372.44     2265.04     31.33 o 
  -2   1   3      761.30      764.41     13.73 o 
  -1   1   3     4250.06     4339.55     49.65 o 
   0   1   3      356.34      312.27      6.21 o 
   1   1   3     3377.99     3547.30     38.59 o 
   2   1   3      417.07      423.04      6.58 o 
   3   1   3     1443.04     1421.79     22.37 o 
   4   1   3     3739.32     3605.74     60.86 o 
   5   1   3     2426.53     2484.41     35.09 o 
   6   1   3     3798.29     3615.09     53.79 o 
   7   1   3      152.69      151.91      8.34 o 
   8   1   3     6423.29     6069.51    186.10 o 
   9   1   3     1274.80     1227.26     24.46 o 
  10   1   3     2253.87     2180.37     43.50 o 
  11   1   3      711.01      694.02     16.97 o 
  12   1   3     1144.21     1175.63     27.00 o 
  13   1   3     1168.90     1230.88     94.97 o 
  14   1   3       87.79       70.39     14.35 o 
  15   1   3       95.73      102.13      9.38 o 
  16   1   3        1.03        2.30      8.21 o 
 -15   2   3      486.67      453.85     30.67 o 
 -14   2   3      632.59      682.27     30.91 o 
 -13   2   3      283.57      287.37     14.63 o 
 -12   2   3      869.83      908.43     27.97 o 
 -11   2   3      852.61      841.28     17.72 o 
 -10   2   3      555.45      541.76     29.00 o 
  -9   2   3     1659.40     1520.41     65.48 o 
  -8   2   3      393.88      388.99      9.14 o 
  -7   2   3     3551.47     3448.13     50.61 o 
  -6   2   3      277.59      287.96      6.23 o 
  -5   2   3      520.83      517.76     14.94 o 
  -4   2   3      830.77      833.52     20.34 o 
  -3   2   3     2458.21     2539.04     25.17 o 
  -2   2   3     1759.42     1801.36     19.72 o 
  -1   2   3     5068.06     5463.46     55.75 o 
   0   2   3    23703.13    24767.25    575.47 o 
   1   2   3     3636.97     3882.55     51.27 o 
   2   2   3     8683.78     8875.63    100.23 o 
   3   2   3      459.08      456.82      6.77 o 
   4   2   3      533.34      479.61     10.87 o 
   5   2   3     4996.47     4827.48     61.55 o 
   6   2   3     2153.73     2035.27     46.09 o 
   7   2   3      172.53      155.29      4.55 o 
   8   2   3        3.84        4.04      2.74 o 
   9   2   3     3644.59     3504.58     91.43 o 
  10   2   3      255.09      251.53      8.26 o 
  11   2   3      101.52      108.81      6.23 o 
  12   2   3      740.88      801.32     20.60 o 
  13   2   3      299.64      322.93     18.56 o 
  14   2   3      349.53      401.57     17.32 o 
  15   2   3      163.99      180.87     12.04 o 
  16   2   3      154.38      132.21     12.15 o 
 -15   3   3      818.78      808.94     48.23 o 
 -14   3   3      112.38      146.52     11.99 o 
 -13   3   3      379.52      411.25     18.16 o 
 -12   3   3      814.78      840.76     40.13 o 
 -11   3   3     2683.21     2833.63     51.22 o 
 -10   3   3     1303.95     1347.25     26.16 o 
  -9   3   3      140.95      134.49      5.11 o 
  -8   3   3      241.02      234.11      8.57 o 
  -7   3   3     1308.09     1212.53     18.86 o 
  -6   3   3      695.43      694.07     23.13 o 
  -5   3   3       30.22       25.63      1.72 o 
  -4   3   3       13.72       14.68      2.20 o 
  -3   3   3      492.64      518.64      9.09 o 
  -2   3   3      551.12      533.58      6.21 o 
  -1   3   3      985.14     1125.92     12.85 o 
   0   3   3     2986.91     3074.22     35.05 o 
   1   3   3     2244.88     2335.68     28.68 o 
   2   3   3      545.14      582.29      7.10 o 
   3   3   3        2.19        5.22      1.16 o 
   4   3   3     1194.01     1233.14     20.26 o 
   5   3   3     1152.20     1076.71     16.87 o 
   6   3   3      300.26      330.86     15.77 o 
   7   3   3       36.12       38.07      2.78 o 
   8   3   3      110.17      126.17     11.51 o 
   9   3   3      590.97      607.91     14.00 o 
  10   3   3      820.82      807.08     18.25 o 
  11   3   3       85.48       86.65     13.04 o 
  12   3   3      173.77      157.55      8.36 o 
  13   3   3      539.73      538.15     15.62 o 
  14   3   3      101.50      101.16      9.33 o 
  15   3   3        4.31       11.28      8.92 o 
  16   3   3      180.74      179.57     13.71 o 
 -14   4   3      357.17      345.96     16.65 o 
 -13   4   3        8.24        7.13      6.93 o 
 -12   4   3        0.60        0.13      4.21 o 
 -11   4   3       32.66       27.80      4.77 o 
 -10   4   3       36.20       32.88      7.26 o 
  -9   4   3        0.42        2.17      5.11 o 
  -8   4   3        0.44        3.18      4.08 o 
  -7   4   3       79.89       88.51      3.39 o 
  -6   4   3      230.66      221.68      7.61 o 
  -5   4   3      192.07      159.76      9.77 o 
  -4   4   3       64.81       50.62      1.91 o 
  -3   4   3     3879.78     3990.28     54.84 o 
  -2   4   3     2092.45     2255.14     24.71 o 
  -1   4   3       16.85        9.69      1.08 o 
   0   4   3      574.07      620.35      8.16 o 
   1   4   3      195.38      224.54      4.35 o 
   2   4   3     5656.30     5918.18     74.54 o 
   3   4   3      147.22      154.53      2.98 o 
   4   4   3      819.89      873.34     23.65 o 
   5   4   3     1853.39     1723.31     26.57 o 
   6   4   3     1953.87     1923.77     27.84 o 
   7   4   3      829.82      785.36     13.97 o 
   8   4   3     1837.26     1841.62     30.17 o 
   9   4   3     3131.59     3047.60     64.76 o 
  10   4   3      491.01      471.78     11.43 o 
  11   4   3      613.84      656.32     37.69 o 
  12   4   3      215.31      200.09      7.69 o 
  13   4   3     1092.34     1125.72     33.28 o 
  14   4   3      518.24      532.68     20.67 o 
  15   4   3       69.04       72.64     10.36 o 
  16   4   3       86.05       56.25     11.02 o 
 -14   5   3      304.28      279.29     24.58 o 
 -13   5   3      106.61      127.45     11.92 o 
 -12   5   3        0.52       -0.73      4.38 o 
 -11   5   3      490.64      495.23     33.12 o 
 -10   5   3      502.73      510.58     12.51 o 
  -9   5   3       94.50       84.13      5.13 o 
  -8   5   3       15.40       10.63      3.48 o 
  -7   5   3      401.72      399.80     12.14 o 
  -6   5   3     1205.53     1177.69     20.20 o 
  -5   5   3      208.27      230.08      5.11 o 
  -4   5   3       65.89       58.73      2.12 o 
  -3   5   3      424.55      545.60      8.17 o 
  -2   5   3        1.97        9.59      1.90 o 
  -1   5   3      180.93      143.51      2.98 o 
   0   5   3      428.93      435.31      5.89 o 
   1   5   3     7413.07     7555.04     76.96 o 
   2   5   3      764.73      746.25     10.94 o 
   3   5   3     1352.65     1292.24     15.41 o 
   4   5   3      957.95      931.49     13.13 o 
   5   5   3     8471.27     8516.82    173.12 o 
   6   5   3     1358.66     1261.63     26.58 o 
   7   5   3      300.43      320.17      6.93 o 
   8   5   3      132.51      143.73      8.85 o 
   9   5   3     1114.82     1139.27     23.10 o 
  10   5   3     3103.59     3120.89     72.75 o 
  11   5   3      553.02      556.42     14.79 o 
  12   5   3      492.69      500.18     14.82 o 
  13   5   3     1059.85     1121.37     32.15 o 
  14   5   3      939.21     1016.59     30.61 o 
  15   5   3       70.82       68.35     10.30 o 
  16   5   3       62.33       55.05     10.92 o 
 -14   6   3      361.08      346.55     26.19 o 
 -13   6   3       19.24       16.11      8.46 o 
 -12   6   3       85.63      104.53      7.53 o 
 -11   6   3       45.09       51.35      7.02 o 
 -10   6   3      682.92      729.68     19.43 o 
  -9   6   3      257.74      257.79     13.08 o 
  -8   6   3       64.24       63.60      4.71 o 
  -7   6   3     1657.48     1607.78     34.02 o 
  -6   6   3     1008.27      936.38     16.95 o 
  -5   6   3      191.32      202.56     12.30 o 
  -4   6   3       42.94       41.47      2.19 o 
  -3   6   3     4907.57     5003.12     68.19 o 
  -2   6   3     2128.56     2099.13     35.18 o 
  -1   6   3     3553.29     3424.56     45.71 o 
   0   6   3      627.22      645.38     18.68 o 
   1   6   3     3080.09     3008.72     36.34 o 
   2   6   3     3617.21     3397.00     38.91 o 
   3   6   3     1045.43      904.01     12.25 o 
   4   6   3     1382.64     1436.36     16.72 o 
   5   6   3     7608.93     7427.51     94.50 o 
   6   6   3    15261.80    15311.34    202.81 o 
   7   6   3     9190.04     9172.56    198.06 o 
   8   6   3     4639.02     4673.65     86.90 o 
   9   6   3     3077.86     3088.17    102.00 o 
  10   6   3      652.05      629.29     17.58 o 
  11   6   3       23.98       17.22      3.30 o 
  12   6   3       81.62       80.47      7.47 o 
  13   6   3      506.66      544.57     19.42 o 
  14   6   3      351.09      358.57     16.34 o 
  15   6   3       25.05       29.74      7.67 o 
  16   6   3       54.83       45.31     13.35 o 
 -13   7   3      202.55      213.18     14.01 o 
 -12   7   3       62.10       67.34     12.20 o 
 -11   7   3      458.61      509.13     17.00 o 
 -10   7   3      428.63      420.49     11.36 o 
  -9   7   3      232.63      238.16      7.85 o 
  -8   7   3       14.04       17.67      3.52 o 
  -7   7   3      975.14      921.77     17.82 o 
  -6   7   3      628.53      646.96     13.78 o 
  -5   7   3      177.17      180.06      5.58 o 
  -4   7   3      200.82      202.60      8.58 o 
  -3   7   3      896.88      837.49     31.83 o 
  -2   7   3     2137.65     2047.37     48.66 o 
  -1   7   3     2243.86     2127.93     33.39 o 
   0   7   3      141.80      157.13     10.17 o 
   1   7   3     3326.98     3362.40     68.89 o 
   2   7   3     4196.44     4145.03     51.13 o 
   3   7   3     1751.31     1758.40     22.85 o 
   4   7   3      761.02      823.42     10.98 o 
   5   7   3     1277.51     1240.46     18.29 o 
   6   7   3     1423.19     1373.74     20.78 o 
   7   7   3       23.59       38.53      4.85 o 
   8   7   3      104.55      101.27      4.82 o 
   9   7   3      358.11      346.57     11.37 o 
  10   7   3      836.79      810.53     18.81 o 
  11   7   3       97.27      105.12     17.03 o 
  12   7   3       25.53       20.76      6.85 o 
  13   7   3      216.20      232.75     11.71 o 
  14   7   3       19.31       24.26      6.14 o 
  15   7   3        1.37       -3.55      8.16 o 
 -13   8   3       98.21       93.56      9.12 o 
 -12   8   3       12.29       13.87      8.28 o 
 -11   8   3       80.95       89.70     13.39 o 
 -10   8   3      211.19      233.03     17.81 o 
  -9   8   3      217.54      213.29      7.76 o 
  -8   8   3       85.95       84.92      6.47 o 
  -7   8   3       47.31       52.04      4.07 o 
  -6   8   3      136.70      152.64      5.59 o 
  -5   8   3      261.60      266.54      7.35 o 
  -4   8   3       13.74       18.57      2.95 o 
  -3   8   3      120.21      124.41      6.55 o 
  -2   8   3     1783.37     1694.34     27.79 o 
  -1   8   3      277.82      278.13     12.59 o 
   0   8   3     1289.31     1369.40     22.94 o 
   1   8   3      809.02      802.59     14.94 o 
   2   8   3     2057.99     2012.82     29.97 o 
   3   8   3      611.84      624.56     14.37 o 
   4   8   3      301.91      306.09      6.13 o 
   5   8   3      264.63      245.66      6.78 o 
   6   8   3      393.74      383.63      8.19 o 
   7   8   3       57.15       52.66      3.82 o 
   8   8   3       43.81       33.93      7.61 o 
   9   8   3     1343.00     1264.84     22.50 o 
  10   8   3      386.37      410.47     10.89 o 
  11   8   3       97.94      102.46      8.08 o 
  12   8   3       14.26       13.30      5.37 o 
  13   8   3       53.04       75.94      7.80 o 
  14   8   3       81.96       85.43      8.57 o 
  15   8   3       54.48       56.71      7.24 o 
 -13   9   3       52.50       25.06     11.69 o 
 -12   9   3       75.75       59.96      7.94 o 
 -11   9   3        7.01       13.41      7.46 o 
 -10   9   3      119.43      124.97     10.37 o 
  -9   9   3        3.29        0.47      8.67 o 
  -8   9   3        2.73        5.62      3.96 o 
  -7   9   3      114.68       98.97      5.85 o 
  -6   9   3      144.75      148.09      6.61 o 
  -5   9   3        7.99        9.41      3.08 o 
  -4   9   3       33.12       40.54      8.34 o 
  -3   9   3        2.23        7.10      2.30 o 
  -2   9   3     1355.17     1275.32     48.78 o 
  -1   9   3      474.79      456.81     14.37 o 
   0   9   3       50.10       52.25      3.02 o 
   1   9   3     2166.76     2226.84     29.88 o 
   2   9   3     1213.67     1180.90     16.90 o 
   3   9   3     1195.53     1201.99     32.69 o 
   4   9   3      516.66      486.06     11.33 o 
   5   9   3     1156.50     1177.02     21.12 o 
   6   9   3     1835.57     1798.09     27.65 o 
   7   9   3      853.83      809.85     14.76 o 
   8   9   3      680.90      663.67     13.37 o 
   9   9   3       58.21       70.85      8.67 o 
  10   9   3     1134.17     1086.69     32.34 o 
  11   9   3      318.21      327.37     10.77 o 
  12   9   3        7.59        8.55      4.99 o 
  13   9   3       61.40       59.49      6.74 o 
  14   9   3      214.18      194.53     11.21 o 
  15   9   3      190.63      150.23     10.07 o 
 -12  10   3       16.23       13.25      7.68 o 
 -11  10   3       25.81       32.85     12.31 o 
 -10  10   3       14.08       17.66      6.60 o 
  -9  10   3       31.15       32.74      8.40 o 
  -8  10   3        9.70        6.64      5.04 o 
  -7  10   3       72.12       69.86     12.53 o 
  -6  10   3      177.05      181.13     19.93 o 
  -5  10   3      785.81      744.53     15.44 o 
  -4  10   3       62.40       70.04      4.44 o 
  -3  10   3      597.82      586.07     20.41 o 
  -2  10   3     1971.95     1991.90     33.30 o 
  -1  10   3      333.92      347.98      7.98 o 
   0  10   3     1258.31     1242.06     20.05 o 
   1  10   3      945.73      977.92     17.99 o 
   2  10   3     4102.71     4050.17     63.34 o 
   3  10   3     2552.65     2591.68     60.27 o 
   4  10   3     1018.50     1007.93     32.61 o 
   5  10   3      504.79      498.45     11.23 o 
   6  10   3     1887.79     1882.96     33.40 o 
   7  10   3     1865.51     1882.70     47.87 o 
   8  10   3      474.58      448.41     10.28 o 
   9  10   3      455.35      446.09     24.62 o 
  10  10   3      764.56      806.89     21.93 o 
  11  10   3      701.16      709.79     33.09 o 
  12  10   3       37.25       41.83     16.11 o 
  13  10   3       89.87       85.34      7.34 o 
  14  10   3      224.38      215.21     11.71 o 
 -11  11   3      201.03      182.66     20.70 o 
 -10  11   3      666.20      732.82     28.40 o 
  -9  11   3      180.70      168.40     11.64 o 
  -8  11   3      146.42      143.76     17.49 o 
  -7  11   3      467.53      454.00     18.42 o 
  -6  11   3     2085.21     2117.01     49.37 o 
  -5  11   3     1471.44     1493.47     27.98 o 
  -4  11   3      668.67      663.28     16.90 o 
  -3  11   3       50.32       45.14      7.65 o 
  -2  11   3     1839.62     1820.67     30.51 o 
  -1  11   3     3689.11     3871.45    104.39 o 
   0  11   3     3288.06     3388.22     61.42 o 
   1  11   3     1523.27     1537.08     25.34 o 
   2  11   3     2913.07     2877.04     53.21 o 
   3  11   3     4365.93     4304.90     82.37 o 
   4  11   3      520.04      494.42     12.47 o 
   5  11   3     2247.51     2186.84     84.22 o 
   6  11   3      945.47      911.99     20.86 o 
   7  11   3     1745.38     1734.65     42.16 o 
   8  11   3      525.98      526.74     12.42 o 
   9  11   3      238.13      232.13     22.14 o 
  10  11   3      855.54      890.89     22.78 o 
  11  11   3       55.16       55.68      9.03 o 
  12  11   3      109.98      107.61      8.29 o 
  13  11   3       46.05       44.92     15.56 o 
  14  11   3      660.57      577.28     91.21 o 
 -11  12   3       38.77       24.91      8.41 o 
 -10  12   3      195.70      173.55     10.45 o 
  -9  12   3      255.91      261.00     19.64 o 
  -8  12   3      294.48      323.61     16.24 o 
  -7  12   3       28.93       25.88      6.73 o 
  -6  12   3      571.64      596.96     17.04 o 
  -5  12   3     1618.88     1665.24     69.22 o 
  -4  12   3      109.03      103.94      6.06 o 
  -3  12   3     1424.44     1469.13     26.85 o 
  -2  12   3        3.81        3.94      3.05 o 
  -1  12   3      612.09      610.68     15.06 o 
   0  12   3      165.98      165.43      5.67 o 
   1  12   3      242.22      254.62      8.20 o 
   2  12   3     3081.25     3127.50     56.47 o 
   3  12   3     1896.61     1827.37     34.27 o 
   4  12   3     1196.22     1192.46     26.08 o 
   5  12   3       21.39       17.26      3.91 o 
   6  12   3     2304.66     2296.55     46.45 o 
   7  12   3      186.84      185.05      6.99 o 
   8  12   3       20.05       27.55      5.43 o 
   9  12   3       15.04        6.33      4.41 o 
  10  12   3        9.54       16.43     17.50 o 
  11  12   3      112.04      111.74      7.25 o 
  12  12   3        3.59       -2.45      7.70 o 
  13  12   3       33.43       36.38      6.74 o 
 -10  13   3        3.82        5.41      7.68 o 
  -9  13   3      501.29      454.70     33.37 o 
  -8  13   3       47.47       47.92     15.57 o 
  -7  13   3        8.49        7.19      7.51 o 
  -6  13   3      203.38      187.64     12.42 o 
  -5  13   3      374.98      402.25     13.38 o 
  -4  13   3      839.40      866.22     22.60 o 
  -3  13   3      564.28      542.21     30.28 o 
  -2  13   3     4046.85     4148.95     76.39 o 
  -1  13   3     2661.04     2727.33     51.69 o 
   0  13   3      715.48      724.16     15.93 o 
   1  13   3       32.97       32.42      4.74 o 
   2  13   3       36.37       47.77      4.46 o 
   3  13   3      101.23      131.03      6.30 o 
   4  13   3        2.55       -1.29      2.94 o 
   5  13   3       40.16       44.76      4.34 o 
   6  13   3       78.55       70.11      5.84 o 
   7  13   3      206.68      206.07     11.34 o 
   8  13   3        3.66        2.57      5.41 o 
   9  13   3        0.87        0.58      5.54 o 
  10  13   3      208.99      211.74     12.39 o 
  11  13   3      142.91      127.02     24.29 o 
  12  13   3       54.86       46.62      9.88 o 
  13  13   3        9.37       15.60     11.74 o 
  -9  14   3       54.09       39.25      9.68 o 
  -8  14   3       33.39       26.03     10.18 o 
  -7  14   3        0.43       -1.49      5.57 o 
  -6  14   3       82.00       80.79      8.66 o 
  -5  14   3      372.59      350.97     12.81 o 
  -4  14   3       97.44      103.67      7.46 o 
  -3  14   3        0.79        1.20      5.22 o 
  -2  14   3      238.05      240.44      9.52 o 
  -1  14   3      522.06      536.03     15.46 o 
   0  14   3        6.83        6.87      3.95 o 
   1  14   3       32.60       18.81      5.12 o 
   2  14   3      381.95      402.81     14.67 o 
   3  14   3      690.97      713.30     19.08 o 
   4  14   3      329.67      319.75     10.64 o 
   5  14   3       96.39       94.33      6.65 o 
   6  14   3        6.85       12.13      5.12 o 
   7  14   3       29.82       32.46      7.06 o 
   8  14   3        0.71       -5.76      5.76 o 
   9  14   3      157.56      152.66      9.72 o 
  10  14   3       39.64       45.44      9.32 o 
  11  14   3      597.44      532.71     41.05 o 
  12  14   3      466.80      502.09     37.27 o 
  -8  15   3       59.17       50.43      7.34 o 
  -7  15   3      153.56      156.87      9.99 o 
  -6  15   3      224.07      208.62     10.77 o 
  -5  15   3      415.88      435.38     17.53 o 
  -4  15   3      545.86      567.29     25.33 o 
  -3  15   3      237.44      211.50     10.04 o 
  -2  15   3      279.58      268.07     10.45 o 
  -1  15   3     1018.06     1088.47     29.96 o 
   0  15   3     1073.45     1094.44     25.64 o 
   1  15   3      284.56      320.30     20.84 o 
   2  15   3      891.52      900.62     33.89 o 
   3  15   3      891.41      872.40     21.79 o 
   4  15   3      460.52      490.00     18.50 o 
   5  15   3      415.90      432.30     16.65 o 
   6  15   3      317.72      335.14     11.96 o 
   7  15   3      809.06      868.26     25.46 o 
   8  15   3      415.94      455.36     29.54 o 
   9  15   3      347.35      351.33     15.68 o 
  10  15   3       96.38       79.16      9.18 o 
  11  15   3      347.31      365.85     31.20 o 
  -7  16   3      125.61      115.80     11.12 o 
  -6  16   3      446.35      432.62     17.89 o 
  -5  16   3      693.64      675.71     22.73 o 
  -4  16   3      898.80      999.43     33.59 o 
  -3  16   3      646.15      664.52     19.00 o 
  -2  16   3      577.53      651.04     20.67 o 
  -1  16   3      997.47      992.68     25.83 o 
   0  16   3      915.71      941.21     23.95 o 
   1  16   3      763.38      758.78     20.95 o 
   2  16   3      195.36      198.37     10.96 o 
   3  16   3      864.65      917.70     45.24 o 
   4  16   3      606.68      645.10     46.27 o 
   5  16   3      115.87      127.67     13.86 o 
   6  16   3      354.59      369.91     17.65 o 
   7  16   3      771.45      825.69     23.40 o 
   8  16   3      211.12      216.74     10.93 o 
   9  16   3       27.33       35.59      6.35 o 
  10  16   3       48.80       21.20     13.24 o 
  -6  17   3      175.29      167.94     15.68 o 
  -5  17   3      456.21      367.49     17.62 o 
  -4  17   3      548.40      523.15     19.85 o 
  -3  17   3      127.08      129.32      9.22 o 
  -2  17   3      216.44      213.67     12.49 o 
  -1  17   3      663.24      687.65     44.87 o 
   0  17   3      308.13      319.16     20.83 o 
   1  17   3      116.94      132.59     11.89 o 
   2  17   3       86.48       85.99      8.94 o 
   3  17   3      403.90      448.57     18.33 o 
   4  17   3       62.10       77.51      9.32 o 
   5  17   3        0.64       13.35      6.01 o 
   6  17   3        2.09       -1.90      7.66 o 
   7  17   3       35.95       34.56      6.51 o 
   8  17   3       90.17       85.46     12.47 o 
   9  17   3       31.48       32.40     10.92 o 
  -4  18   3      138.61      110.39     13.42 o 
  -3  18   3      109.46      111.34     22.54 o 
  -2  18   3       21.25       19.46     14.08 o 
  -1  18   3      198.64      209.56     15.65 o 
   0  18   3      232.51      231.57     15.63 o 
   1  18   3        4.77       12.68     11.25 o 
   2  18   3        2.35        4.01      6.58 o 
   3  18   3        0.71        2.02     13.59 o 
   4  18   3       59.87       61.83     16.97 o 
   5  18   3       99.18      110.93     12.08 o 
   6  18   3       30.74       27.83      7.10 o 
   7  18   3       14.38       21.30      7.52 o 
  -2  19   3      170.59       97.05     15.45 o 
  -1  19   3       51.35       45.45     12.36 o 
   0  19   3      209.89      183.23     19.04 o 
   1  19   3        0.45       -5.06      6.50 o 
   2  19   3       35.24       43.48      8.50 o 
   3  19   3       15.00       27.94     19.66 o 
   4  19   3       80.36       69.83     10.01 o 
   5  19   3      140.48      100.76     11.82 o 
   6  19   3       11.31        2.81      7.41 o 
  -3 -18   4      420.57      406.73     34.84 o 
  -2 -18   4      684.21      683.96     51.04 o 
  -1 -18   4       85.53       74.84     20.48 o 
   0 -18   4      220.44      188.27     28.08 o 
   1 -18   4      330.97      239.31     46.69 o 
   2 -18   4      845.68      637.21     40.38 o 
   3 -18   4      325.12      229.37     19.39 o 
  -6 -17   4      449.40      423.70     25.02 o 
  -5 -17   4      173.59      161.62     19.10 o 
  -4 -17   4      232.98      256.76     26.14 o 
  -3 -17   4      275.84      280.36     23.02 o 
  -2 -17   4      252.49      257.28     25.65 o 
  -1 -17   4     1234.48     1461.11     83.18 o 
   0 -17   4        7.98        9.20     22.14 o 
   1 -17   4      502.61      499.59     69.88 o 
   2 -17   4      261.92      234.12     49.07 o 
   3 -17   4      181.42      203.65     16.90 o 
   4 -17   4       83.18       77.03     11.66 o 
   5 -17   4       54.79       29.74     11.33 o 
  -8 -16   4      128.24      124.94     13.58 o 
  -7 -16   4       62.47       49.27     10.33 o 
  -6 -16   4       61.89       60.65     10.46 o 
  -5 -16   4      134.70      128.55     13.43 o 
  -4 -16   4       69.64       60.14      9.18 o 
  -3 -16   4       74.62       86.91     13.71 o 
  -2 -16   4      164.24      182.15     21.15 o 
  -1 -16   4      133.40      115.36     20.21 o 
   0 -16   4      277.61      259.01     23.04 o 
   1 -16   4        2.03        1.08      5.38 o 
   2 -16   4      398.02      427.75     18.90 o 
   3 -16   4      239.11      267.59     35.57 o 
   4 -16   4        4.39        0.64      8.45 o 
   5 -16   4        5.77        9.85      8.74 o 
   6 -16   4      173.44      162.45     21.19 o 
   7 -16   4       25.25       26.85     13.76 o 
  -9 -15   4       99.13       81.06     11.81 o 
  -8 -15   4       37.79       53.16     12.12 o 
  -7 -15   4       11.85       -4.32     10.18 o 
  -6 -15   4      226.63      268.68     16.27 o 
  -5 -15   4      172.64      166.53     11.56 o 
  -4 -15   4       97.62       97.65     11.07 o 
  -3 -15   4        6.87       16.11     13.86 o 
  -2 -15   4      417.34      444.08     16.67 o 
  -1 -15   4      221.90      235.39     12.67 o 
   0 -15   4       59.83       68.99     14.92 o 
   1 -15   4      246.07      250.48     13.26 o 
   2 -15   4      208.37      233.74     13.28 o 
   3 -15   4      470.69      498.29     20.44 o 
   4 -15   4        4.05       12.35     11.91 o 
   5 -15   4      119.22      132.12     11.30 o 
   6 -15   4      226.82      233.57     15.29 o 
   7 -15   4      299.03      279.69     35.38 o 
   8 -15   4       28.97        3.71     23.01 o 
 -10 -14   4       70.83       69.14     11.43 o 
  -9 -14   4      264.10      280.35     16.60 o 
  -8 -14   4      323.98      348.33     19.69 o 
  -7 -14   4      358.89      392.65     19.00 o 
  -6 -14   4      459.97      466.90     20.06 o 
  -5 -14   4     1443.38     1484.95     43.18 o 
  -4 -14   4        7.61       15.09      7.95 o 
  -3 -14   4      105.41      117.08     11.71 o 
  -2 -14   4      528.60      488.87     16.97 o 
  -1 -14   4      910.82      952.94     27.70 o 
   0 -14   4      421.59      438.11     16.55 o 
   1 -14   4      395.36      401.49     15.60 o 
   2 -14   4     1426.41     1517.19     44.04 o 
   3 -14   4      634.03      670.51     23.23 o 
   4 -14   4      836.33      893.10     68.02 o 
   5 -14   4       99.74      119.75     11.49 o 
   6 -14   4      465.35      480.90     43.36 o 
   7 -14   4      484.57      493.22     18.23 o 
   8 -14   4       82.07      103.01     19.13 o 
   9 -14   4       71.31       63.78      8.20 o 
 -11 -13   4      101.91       57.46     15.52 o 
 -10 -13   4      410.61      466.17     31.08 o 
  -9 -13   4      398.42      425.66     26.40 o 
  -8 -13   4       18.36       23.47     10.23 o 
  -7 -13   4       91.14      104.40     11.12 o 
  -6 -13   4      799.27      823.63     26.64 o 
  -5 -13   4     1048.70     1032.18     31.87 o 
  -4 -13   4     1747.12     1756.03     48.30 o 
  -3 -13   4      209.80      194.40      9.59 o 
  -2 -13   4     1539.43     1546.39     33.24 o 
  -1 -13   4     2071.09     2065.21     99.51 o 
   0 -13   4     1064.66     1144.25     32.49 o 
   1 -13   4      594.54      607.44     20.20 o 
   2 -13   4      971.31      986.27     28.94 o 
   3 -13   4     1558.57     1668.13     51.82 o 
   4 -13   4      186.85      189.40      8.45 o 
   5 -13   4      389.70      403.25     14.11 o 
   6 -13   4       99.59      110.31      8.08 o 
   7 -13   4      419.26      442.41     14.94 o 
   8 -13   4       79.78       77.75     11.33 o 
   9 -13   4       15.54       10.12      7.79 o 
  10 -13   4      140.85      141.26     18.23 o 
 -11 -12   4       11.04        8.19      8.58 o 
 -10 -12   4      573.03      697.17     30.05 o 
  -9 -12   4     1153.68     1260.59     55.04 o 
  -8 -12   4     1096.07     1180.02     50.56 o 
  -7 -12   4      165.53      162.03     11.41 o 
  -6 -12   4      496.29      495.72     18.52 o 
  -5 -12   4     1759.58     1718.79     47.79 o 
  -4 -12   4     1384.46     1340.20     30.40 o 
  -3 -12   4     2469.59     2503.38     51.83 o 
  -2 -12   4     1525.76     1518.22     37.54 o 
  -1 -12   4      796.99      802.88     28.46 o 
   0 -12   4       34.04       46.15      8.41 o 
   1 -12   4       29.35       36.51      4.27 o 
   2 -12   4        4.33       -0.85      5.87 o 
   3 -12   4      334.30      359.08     11.04 o 
   4 -12   4      105.89      114.07      6.73 o 
   5 -12   4       26.29       29.94      5.87 o 
   6 -12   4       69.85       70.96      7.60 o 
   7 -12   4      126.24      138.28      8.28 o 
   8 -12   4       62.97       55.88      7.22 o 
   9 -12   4       74.63       80.41      8.50 o 
  10 -12   4        6.67       10.82      6.90 o 
  11 -12   4        4.62       -1.61      6.63 o 
 -12 -11   4       48.06       40.89      8.76 o 
 -11 -11   4       38.94       45.98      9.08 o 
 -10 -11   4      134.34      155.25     13.19 o 
  -9 -11   4       60.63       64.73     19.09 o 
  -8 -11   4      108.34      118.60     10.19 o 
  -7 -11   4       87.94      101.78     14.69 o 
  -6 -11   4      141.42      148.47     12.86 o 
  -5 -11   4      620.97      595.87     19.52 o 
  -4 -11   4      325.79      325.57      9.35 o 
  -3 -11   4       12.55       13.75      2.85 o 
  -2 -11   4       70.47       73.29      4.52 o 
  -1 -11   4     1380.61     1322.38     48.49 o 
   0 -11   4      267.02      284.87      8.37 o 
   1 -11   4       23.69       19.78      4.00 o 
   2 -11   4      159.66      164.34      7.29 o 
   3 -11   4      189.06      177.71     14.63 o 
   4 -11   4        0.96       -4.23      4.23 o 
   5 -11   4       85.19      100.33      6.74 o 
   6 -11   4       19.32       23.45      9.23 o 
   7 -11   4       45.90       54.61      5.90 o 
   8 -11   4       34.35       43.65      6.87 o 
   9 -11   4        0.73        2.91      5.46 o 
  10 -11   4      444.28      423.67     15.17 o 
  11 -11   4      727.01      730.99     59.68 o 
  12 -11   4      321.96      255.42     20.68 o 
 -12 -10   4      161.91      167.09     27.96 o 
 -11 -10   4       48.33       56.42      8.91 o 
 -10 -10   4       59.67       75.87     10.41 o 
  -9 -10   4      607.77      642.16     23.08 o 
  -8 -10   4      350.20      347.95     14.97 o 
  -7 -10   4      101.47      100.31      8.36 o 
  -6 -10   4      107.93       92.68      9.35 o 
  -5 -10   4      807.05      792.85     33.33 o 
  -4 -10   4      150.07      147.58      4.09 o 
  -3 -10   4      162.21      165.44      5.96 o 
  -2 -10   4      302.87      286.29     11.17 o 
  -1 -10   4      206.91      225.39     10.40 o 
   0 -10   4      829.85      736.34     15.31 o 
   1 -10   4       65.88       51.25      4.06 o 
   2 -10   4      277.85      252.09      7.68 o 
   3 -10   4      542.47      525.62     12.33 o 
   4 -10   4      269.40      293.63     10.46 o 
   5 -10   4        6.44       10.22      4.73 o 
   6 -10   4      417.00      455.91     12.75 o 
   7 -10   4      819.50      837.10     20.66 o 
   8 -10   4       81.91       86.63      8.54 o 
   9 -10   4        5.60        7.84      5.25 o 
  10 -10   4      188.41      194.24     20.39 o 
  11 -10   4        8.49       -1.35      6.36 o 
  12 -10   4      199.49      199.59     17.27 o 
 -13  -9   4      296.62      338.83     28.85 o 
 -12  -9   4      412.96      438.96     29.49 o 
 -11  -9   4      260.47      274.50     20.13 o 
 -10  -9   4      187.96      199.86     18.08 o 
  -9  -9   4      793.07      790.94     34.19 o 
  -8  -9   4     1624.95     1714.58     63.64 o 
  -7  -9   4       99.14       83.30      6.94 o 
  -6  -9   4     1064.37     1035.08     31.29 o 
  -5  -9   4     1649.62     1471.00     46.62 o 
  -4  -9   4     1491.30     1470.95     34.96 o 
  -3  -9   4      365.50      373.56      9.61 o 
  -2  -9   4      490.14      481.13     15.80 o 
  -1  -9   4     1330.95     1369.29     19.67 o 
   0  -9   4     1756.83     1779.31     26.33 o 
   1  -9   4     1233.58     1210.04     25.03 o 
   2  -9   4      252.66      286.26     12.09 o 
   3  -9   4      588.97      602.72     13.65 o 
   4  -9   4     1205.76     1163.10     28.48 o 
   5  -9   4      305.93      310.75     18.74 o 
   6  -9   4      176.16      175.70      7.69 o 
   7  -9   4      732.08      753.66     18.97 o 
   8  -9   4      798.40      780.08     19.10 o 
   9  -9   4      205.13      208.63     10.08 o 
  10  -9   4      382.73      411.57     15.28 o 
  11  -9   4      305.46      322.47     19.39 o 
  12  -9   4      211.90      212.86     11.44 o 
  13  -9   4       45.17       38.39     10.15 o 
 -13  -8   4      405.16      416.47     29.36 o 
 -12  -8   4      544.02      591.06     31.11 o 
 -11  -8   4      704.80      817.12     38.41 o 
 -10  -8   4      312.71      299.43     21.02 o 
  -9  -8   4      912.92      907.56     38.55 o 
  -8  -8   4     2371.02     2379.36     85.94 o 
  -7  -8   4      806.04      739.71     31.33 o 
  -6  -8   4      593.67      561.28     25.00 o 
  -5  -8   4     2012.92     1956.08    118.94 o 
  -4  -8   4     1929.60     1904.07     83.82 o 
  -3  -8   4     1415.67     1376.14     40.94 o 
  -2  -8   4      895.16      856.20     12.81 o 
  -1  -8   4     2343.52     2266.70     27.49 o 
   0  -8   4     1669.29     1703.58     24.30 o 
   1  -8   4      667.62      674.22     10.77 o 
   2  -8   4      320.55      312.65      6.51 o 
   3  -8   4        7.98        7.87      2.70 o 
   4  -8   4     1710.39     1673.84     30.21 o 
   5  -8   4        4.71        0.10      3.18 o 
   6  -8   4       86.57       85.94      8.25 o 
   7  -8   4      404.28      411.67     11.69 o 
   8  -8   4      731.76      720.20     36.81 o 
   9  -8   4       82.12       79.93      7.46 o 
  10  -8   4       20.43       23.80      6.43 o 
  11  -8   4     1532.98     1713.19     44.19 o 
  12  -8   4       66.37       69.76      7.61 o 
  13  -8   4      319.28      309.86     14.57 o 
  14  -8   4       23.89       18.32     11.52 o 
 -14  -7   4       36.50       19.89     16.42 o 
 -13  -7   4      277.05      328.31     24.91 o 
 -12  -7   4      189.52      217.40     16.98 o 
 -11  -7   4      225.32      244.11     17.98 o 
 -10  -7   4      132.08      144.23     13.07 o 
  -9  -7   4     1755.64     1807.57     68.06 o 
  -8  -7   4     1205.53     1128.53     58.34 o 
  -7  -7   4     2423.71     2408.36    179.22 o 
  -6  -7   4     1434.86     1334.87     77.75 o 
  -5  -7   4        2.08        5.77      3.17 o 
  -4  -7   4     5156.77     4975.47    271.04 o 
  -3  -7   4      176.77      194.93      3.16 o 
  -2  -7   4      197.74      221.83      4.53 o 
  -1  -7   4      599.13      604.01      8.84 o 
   0  -7   4     1458.88     1463.40     19.36 o 
   1  -7   4        4.65        5.41      1.53 o 
   2  -7   4      636.18      639.97     10.49 o 
   3  -7   4     2196.83     2147.58     33.06 o 
   4  -7   4      246.48      227.83      5.44 o 
   5  -7   4      687.37      642.94     15.21 o 
   6  -7   4      312.05      289.60      8.46 o 
   7  -7   4      152.32      161.47     19.26 o 
   8  -7   4      406.53      381.86     11.09 o 
   9  -7   4        0.80        0.36      5.74 o 
  10  -7   4        1.08       -1.42      4.68 o 
  11  -7   4      139.47      127.51      8.75 o 
  12  -7   4      782.04      870.42     24.61 o 
  13  -7   4        7.09       20.58      7.63 o 
  14  -7   4       33.83       31.86      9.51 o 
 -14  -6   4      241.17      232.27     22.91 o 
 -13  -6   4       16.98       16.36     14.88 o 
 -12  -6   4     1179.51     1326.17     59.45 o 
 -11  -6   4       16.33       17.16      9.28 o 
 -10  -6   4      188.45      182.16      7.77 o 
  -9  -6   4      621.00      613.17     19.81 o 
  -8  -6   4     2196.70     2150.10     36.38 o 
  -7  -6   4      744.81      676.47     11.54 o 
  -6  -6   4        0.71        6.47      2.48 o 
  -5  -6   4     1441.96     1387.71     47.04 o 
  -4  -6   4      125.36      133.57      9.50 o 
  -3  -6   4     1579.51     1453.98    103.92 o 
  -2  -6   4      689.60      611.39      7.77 o 
  -1  -6   4      247.31      291.80      6.56 o 
   0  -6   4      322.16      330.83      8.72 o 
   1  -6   4       18.67       17.47      1.27 o 
   2  -6   4     1683.44     1630.05     21.45 o 
   3  -6   4       26.29       27.73      2.01 o 
   4  -6   4      734.43      671.15     14.93 o 
   5  -6   4      243.13      240.61     13.80 o 
   6  -6   4        4.97        1.84      2.30 o 
   7  -6   4      143.28      141.73     10.19 o 
   8  -6   4      454.90      475.56     12.40 o 
   9  -6   4      193.31      182.14      7.97 o 
  10  -6   4      291.41      327.31     12.93 o 
  11  -6   4      161.11      173.18     11.48 o 
  12  -6   4      292.38      325.47     13.17 o 
  13  -6   4      433.52      454.80     15.78 o 
  14  -6   4        9.34        4.63      7.03 o 
 -14  -5   4        2.40       -2.02     10.69 o 
 -13  -5   4      178.29      187.37     20.15 o 
 -12  -5   4      867.65      879.69     26.56 o 
 -11  -5   4     1025.54     1047.61     30.03 o 
 -10  -5   4        0.82       -3.32      3.32 o 
  -9  -5   4       20.73       23.98      2.85 o 
  -8  -5   4        4.08       14.29      2.23 o 
  -7  -5   4      128.34      201.93      6.14 o 
  -6  -5   4      218.75      160.81      7.11 o 
  -5  -5   4      442.96      410.02     17.12 o 
  -4  -5   4     1294.49     1201.13     33.92 o 
  -3  -5   4       12.91        3.89      9.49 o 
  -2  -5   4      125.58      112.89     12.12 o 
  -1  -5   4       18.53       17.67      0.94 o 
   0  -5   4      645.66      663.06      8.10 o 
   1  -5   4      352.14      380.13      5.60 o 
   2  -5   4       81.65      107.01      3.45 o 
   3  -5   4       48.12       56.08      3.64 o 
   4  -5   4      153.75      116.10      3.18 o 
   5  -5   4      780.20      782.79     13.30 o 
   6  -5   4        1.15        5.44      1.66 o 
   7  -5   4      862.63      861.52     39.26 o 
   8  -5   4      951.65     1022.85     36.82 o 
   9  -5   4      856.60      847.60     35.17 o 
  10  -5   4      246.34      255.91     28.39 o 
  11  -5   4      722.70      757.06     20.85 o 
  12  -5   4      942.97     1050.65     27.79 o 
  13  -5   4      237.34      255.28     12.63 o 
  14  -5   4      305.29      323.82     16.59 o 
  15  -5   4      228.31      177.34     12.78 o 
 -14  -4   4       33.63       42.98     15.52 o 
 -13  -4   4      337.34      367.70     15.32 o 
 -12  -4   4      636.76      631.47     20.11 o 
 -11  -4   4      610.22      616.30     19.06 o 
 -10  -4   4      161.36      151.75      5.76 o 
  -9  -4   4      404.31      380.86      9.89 o 
  -8  -4   4     2921.64     2723.36     88.67 o 
  -7  -4   4     1299.87     1240.49     18.13 o 
  -6  -4   4      250.58      254.41      8.67 o 
  -5  -4   4      941.09      910.88     11.26 o 
  -4  -4   4     1201.32     1111.19     55.32 o 
  -3  -4   4      137.25      108.56      3.77 o 
  -2  -4   4      142.90      168.73     14.89 o 
  -1  -4   4      265.98      258.59      8.70 o 
   0  -4   4      574.76      508.46      6.85 o 
   1  -4   4    16396.05    16925.56    276.27 o 
   2  -4   4    11480.21    12160.52    158.09 o 
   3  -4   4     9637.82    10005.03    132.67 o 
   4  -4   4     6074.75     5909.36    144.82 o 
   5  -4   4      330.97      307.32      8.07 o 
   6  -4   4      289.67      252.03     13.58 o 
   7  -4   4      391.03      408.57     10.25 o 
   8  -4   4     3165.88     2939.07    136.38 o 
   9  -4   4      664.84      713.65     17.04 o 
  10  -4   4     1169.66     1143.18     29.10 o 
  11  -4   4      664.05      687.86     17.52 o 
  12  -4   4     1748.65     1787.11     39.53 o 
  13  -4   4     1049.93     1111.27     29.17 o 
  14  -4   4       76.62       80.64     19.22 o 
  15  -4   4      511.34      478.01     53.72 o 
 -14  -3   4      140.96      156.78     18.41 o 
 -13  -3   4      342.18      364.63     14.66 o 
 -12  -3   4     1056.99     1121.36     33.23 o 
 -11  -3   4     1012.77     1008.64     27.44 o 
 -10  -3   4      630.21      635.02     49.95 o 
  -9  -3   4      815.84      816.50     17.43 o 
  -8  -3   4      380.26      448.84     12.54 o 
  -7  -3   4     2077.47     1971.97     32.75 o 
  -6  -3   4      928.37      997.50     17.20 o 
  -5  -3   4     1557.87     1505.20     42.28 o 
  -4  -3   4     2150.41     2108.30     36.82 o 
  -3  -3   4     1648.34     1577.83     42.09 o 
  -2  -3   4     2077.54     2173.61    152.99 o 
  -1  -3   4      221.41      222.05      2.86 o 
   0  -3   4     4322.13     4224.39    113.75 o 
   1  -3   4     1887.39     2240.05     23.53 o 
   2  -3   4      711.38      812.24      9.62 o 
   3  -3   4      789.59      966.60     36.60 o 
   4  -3   4     2856.67     2728.76     52.85 o 
   5  -3   4     2585.04     2572.43     41.80 o 
   6  -3   4      492.81      452.96     10.44 o 
   7  -3   4      606.04      549.66     12.21 o 
   8  -3   4     1702.74     1631.94     35.70 o 
   9  -3   4     1913.80     1798.44     33.87 o 
  10  -3   4      174.05      211.59     15.46 o 
  11  -3   4      103.45      121.50      8.03 o 
  12  -3   4      286.12      306.67     11.69 o 
  13  -3   4      155.17      172.61     26.30 o 
  14  -3   4      151.57      159.71     10.23 o 
  15  -3   4      192.11      187.46     11.49 o 
 -14  -2   4      272.81      263.48     15.06 o 
 -13  -2   4      567.41      570.26     20.62 o 
 -12  -2   4      463.12      476.63     17.45 o 
 -11  -2   4      836.85      894.50     35.63 o 
 -10  -2   4      786.60      792.44     19.26 o 
  -9  -2   4      110.99      101.18      4.07 o 
  -8  -2   4     1910.36     1780.28     27.71 o 
  -7  -2   4     1115.30     1158.79     15.68 o 
  -6  -2   4      831.42      734.48     10.40 o 
  -5  -2   4       51.71       54.49      1.87 o 
  -4  -2   4     1681.54     1699.43     39.63 o 
  -3  -2   4      942.19      939.83     24.91 o 
  -2  -2   4      525.34      532.31      5.86 o 
  -1  -2   4      256.38      291.20     10.63 o 
   0  -2   4      806.67      798.40     20.30 o 
   1  -2   4     1693.84     1695.94     18.49 o 
   2  -2   4      252.03      244.16      3.48 o 
   3  -2   4      456.81      491.51     29.08 o 
   4  -2   4     1192.68     1106.40     40.44 o 
   5  -2   4     1602.52     1547.77     43.64 o 
   6  -2   4      718.69      722.65     15.43 o 
   7  -2   4      528.57      523.63     11.91 o 
   8  -2   4      916.09      950.24     20.37 o 
   9  -2   4      864.66      812.71     17.71 o 
  10  -2   4      241.69      215.94      7.55 o 
  11  -2   4      730.48      748.07     45.08 o 
  12  -2   4     1124.76     1126.70     26.57 o 
  13  -2   4      754.00      801.18     27.93 o 
  14  -2   4       28.14       34.63      6.53 o 
  15  -2   4        1.28       -5.40      5.40 o 
 -15  -1   4      191.20      125.31     12.17 o 
 -14  -1   4      186.93      186.50     13.09 o 
 -13  -1   4       49.71       40.71      5.91 o 
 -12  -1   4      260.14      260.90     11.36 o 
 -11  -1   4      301.55      289.03     12.58 o 
 -10  -1   4      123.60      134.60      6.18 o 
  -9  -1   4        1.49        0.07      2.83 o 
  -8  -1   4      347.71      309.03      7.12 o 
  -7  -1   4      397.35      418.29      7.82 o 
  -6  -1   4       44.32       43.18      4.54 o 
  -5  -1   4     2034.10     2007.76     23.90 o 
  -4  -1   4       11.46        7.79      0.88 o 
  -3  -1   4     1232.56     1261.75     13.92 o 
  -2  -1   4        1.13        6.43      0.71 o 
  -1  -1   4     3014.78     3252.40    139.72 o 
   0  -1   4      557.99      570.33     18.71 o 
   1  -1   4      114.21       81.92      2.75 o 
   2  -1   4      674.55      703.06      8.69 o 
   3  -1   4      366.27      363.77      7.92 o 
   4  -1   4       32.23       24.94      1.79 o 
   5  -1   4     2741.71     2658.97     42.54 o 
   6  -1   4      752.37      710.93     14.56 o 
   7  -1   4      347.60      332.51      8.73 o 
   8  -1   4      224.80      219.33      7.16 o 
   9  -1   4     1846.95     1794.06     69.62 o 
  10  -1   4      252.57      257.34      9.12 o 
  11  -1   4       30.97       32.97      4.83 o 
  12  -1   4     1367.06     1445.06     32.37 o 
  13  -1   4      274.98      279.09     10.86 o 
  14  -1   4      195.23      209.80     11.05 o 
  15  -1   4        0.57       -5.59      5.59 o 
  16  -1   4       22.02       -1.51     14.73 o 
 -15   0   4      248.14      154.80     17.52 o 
 -14   0   4      181.89      170.70     11.71 o 
 -13   0   4       32.07       10.74      6.60 o 
 -12   0   4       50.90       56.71      7.70 o 
 -11   0   4      638.83      663.63     17.34 o 
 -10   0   4      320.19      320.96      8.48 o 
  -9   0   4      306.11      295.87      7.58 o 
  -8   0   4      292.32      292.31      6.93 o 
  -7   0   4      118.24      112.69      6.99 o 
  -6   0   4       35.25       31.38      2.39 o 
  -5   0   4       14.89       24.46      1.90 o 
  -4   0   4       14.08       18.32      0.95 o 
  -3   0   4     2038.70     2128.30     39.88 o 
  -2   0   4       72.82       72.20      2.71 o 
  -1   0   4      103.79      110.74      1.90 o 
   0   0   4     1040.30     1034.00     10.93 o 
   1   0   4     3106.47     3131.59     32.47 o 
   2   0   4      160.16      198.84      4.75 o 
   3   0   4       12.30        9.19      1.55 o 
   4   0   4     7790.79     8012.91    247.04 o 
   5   0   4     2934.91     2599.56     42.35 o 
   6   0   4     2247.72     2163.28     36.52 o 
   7   0   4      413.77      360.32      9.13 o 
   8   0   4     2353.98     2230.54    111.34 o 
   9   0   4     3122.09     3025.82    160.08 o 
  10   0   4      756.64      748.95     19.09 o 
  11   0   4      368.96      383.58     12.92 o 
  12   0   4      417.74      414.98     12.65 o 
  13   0   4     1687.03     1803.96     54.13 o 
  14   0   4      236.15      238.32     13.50 o 
  15   0   4       72.22       84.25      9.38 o 
  16   0   4      612.17      667.27     30.57 o 
 -15   1   4      372.74      330.67     26.17 o 
 -14   1   4      259.77      238.66     13.84 o 
 -13   1   4       15.51       25.54      6.14 o 
 -12   1   4      217.68      225.97     12.02 o 
 -11   1   4     1736.70     1843.18    114.70 o 
 -10   1   4      178.57      165.31      7.39 o 
  -9   1   4      147.83      144.27     11.28 o 
  -8   1   4        1.11        6.15      2.91 o 
  -7   1   4      217.91      214.01      5.63 o 
  -6   1   4       61.64       67.26      2.61 o 
  -5   1   4        4.21        5.13      2.02 o 
  -4   1   4      651.95      656.42     18.46 o 
  -3   1   4     3895.01     3913.53     53.29 o 
  -2   1   4     3220.84     3228.50     50.12 o 
  -1   1   4      955.50      982.31     11.30 o 
   0   1   4     4662.15     4609.32    115.16 o 
   1   1   4    11793.38    12209.26    160.65 o 
   2   1   4     4709.83     4722.08     51.48 o 
   3   1   4     4231.03     4238.00     92.30 o 
   4   1   4     3069.91     2965.18     76.11 o 
   5   1   4     9771.59     9196.00    135.64 o 
   6   1   4     2710.10     2563.80     39.04 o 
   7   1   4      816.20      759.69     29.26 o 
   8   1   4     2446.02     2365.09     60.22 o 
   9   1   4     4583.23     4500.86     75.47 o 
  10   1   4     1006.32      967.01     28.05 o 
  11   1   4      796.53      852.37     20.91 o 
  12   1   4      792.55      816.99     20.98 o 
  13   1   4      898.71      931.93     32.54 o 
  14   1   4      633.17      687.46     20.88 o 
  15   1   4       95.42       94.20     10.56 o 
  16   1   4      536.39      497.11     26.40 o 
 -14   2   4      450.57      451.13     21.74 o 
 -13   2   4      129.23      113.44     11.58 o 
 -12   2   4      121.11      114.10      9.56 o 
 -11   2   4      686.61      675.75     27.47 o 
 -10   2   4      499.14      513.74     11.52 o 
  -9   2   4      394.22      393.70      9.42 o 
  -8   2   4      146.78      140.87      5.08 o 
  -7   2   4      457.45      450.29     11.19 o 
  -6   2   4        8.58        2.88      1.66 o 
  -5   2   4        6.37        5.97      1.35 o 
  -4   2   4     1383.11     1413.87     30.12 o 
  -3   2   4     4722.54     4849.67    112.04 o 
  -2   2   4     3242.33     3252.36     34.33 o 
  -1   2   4     1935.81     1890.23     21.20 o 
   0   2   4      529.27      473.52      6.64 o 
   1   2   4    21554.39    21917.43    315.24 o 
   2   2   4     3272.01     3363.63     36.40 o 
   3   2   4     1960.91     1910.17     22.16 o 
   4   2   4     1633.05     1556.87     21.01 o 
   5   2   4     7772.51     7425.59    110.87 o 
   6   2   4     3453.08     3293.12     53.43 o 
   7   2   4      367.48      361.06      9.39 o 
   8   2   4     4139.72     4056.49     68.25 o 
   9   2   4      216.36      209.01      7.44 o 
  10   2   4     1198.25     1207.75     24.83 o 
  11   2   4      158.76      161.49     13.18 o 
  12   2   4      136.33      130.80     10.32 o 
  13   2   4      568.26      590.29     30.01 o 
  14   2   4       37.91       29.79     13.21 o 
  15   2   4      103.49       98.60     10.79 o 
  16   2   4       32.52       52.70      9.51 o 
 -14   3   4      251.72      225.49     14.40 o 
 -13   3   4       49.89       45.97      7.36 o 
 -12   3   4      220.67      232.27     12.17 o 
 -11   3   4      102.55      109.15      6.74 o 
 -10   3   4      148.08      147.61      7.57 o 
  -9   3   4      323.21      329.02      9.86 o 
  -8   3   4       99.98       96.97      4.66 o 
  -7   3   4     8213.59     8158.60    126.49 o 
  -6   3   4     5391.84     5242.99     69.21 o 
  -5   3   4     1360.68     1361.46     24.20 o 
  -4   3   4      204.88      229.74      3.93 o 
  -3   3   4      626.75      527.82      7.53 o 
  -2   3   4       29.39       50.27      1.67 o 
  -1   3   4      354.22      470.67      6.38 o 
   0   3   4    10214.41    10821.24    147.56 o 
   1   3   4      410.59      497.43      8.03 o 
   2   3   4     6427.85     6557.60    107.48 o 
   3   3   4     1060.42     1103.67     14.24 o 
   4   3   4     1962.15     1977.80     35.72 o 
   5   3   4     2969.79     2925.95     41.75 o 
   6   3   4     1164.92     1139.49     20.60 o 
   7   3   4     1163.41     1133.05     19.08 o 
   8   3   4      116.48      125.30      4.71 o 
   9   3   4     2530.15     2488.83     45.31 o 
  10   3   4        5.12       12.62      3.38 o 
  11   3   4       16.17       19.80      4.22 o 
  12   3   4        0.59       -2.85      4.22 o 
  13   3   4       25.74       24.77      4.82 o 
  14   3   4       37.34       32.04      6.88 o 
  15   3   4       25.00       23.32      6.95 o 
  16   3   4        5.75        6.14      8.16 o 
 -14   4   4       82.56       73.74      9.61 o 
 -13   4   4       71.33       74.56      9.10 o 
 -12   4   4       11.68       12.27      6.95 o 
 -11   4   4       72.63       78.04      5.62 o 
 -10   4   4      168.70      169.29      6.75 o 
  -9   4   4       86.71       74.87      6.46 o 
  -8   4   4       79.51       75.27      4.41 o 
  -7   4   4      554.01      543.60     11.61 o 
  -6   4   4        4.40       10.78      2.29 o 
  -5   4   4     1110.15     1054.60     16.23 o 
  -4   4   4        0.49        1.79      4.35 o 
  -3   4   4      359.07      384.52      5.72 o 
  -2   4   4      643.30      636.75      8.51 o 
  -1   4   4      788.13      886.59     10.78 o 
   0   4   4      296.66      269.28      7.84 o 
   1   4   4     4078.37     4231.63     52.22 o 
   3   4   4      420.16      591.24      7.96 o 
   4   4   4      535.16      633.94      9.69 o 
   5   4   4      753.44      656.43     12.28 o 
   6   4   4     2978.76     2865.07    111.31 o 
   7   4   4     2889.42     2843.66     43.23 o 
   8   4   4     1202.96     1204.93     24.57 o 
   9   4   4      475.54      467.79     26.52 o 
  10   4   4     1481.33     1489.55     29.65 o 
  11   4   4        5.58        3.98      3.13 o 
  12   4   4       73.09       64.17     12.72 o 
  13   4   4      694.17      746.13     34.66 o 
  14   4   4      253.06      253.70     12.22 o 
  15   4   4        0.60        0.77      6.16 o 
  16   4   4       24.58       16.36      7.65 o 
 -14   5   4      333.71      314.57     27.80 o 
 -13   5   4        1.29       12.84      8.49 o 
 -12   5   4       11.11       14.86      6.16 o 
 -11   5   4       24.92       30.30      8.71 o 
 -10   5   4       56.78       66.17      5.06 o 
  -9   5   4        3.91        3.21      4.96 o 
  -8   5   4        7.37        4.66      3.52 o 
  -7   5   4      200.65      204.60      5.98 o 
  -6   5   4      326.64      326.01      9.78 o 
  -5   5   4      352.80      359.26      6.96 o 
  -4   5   4      105.32      101.97      3.54 o 
  -3   5   4      341.77      342.36      6.06 o 
  -2   5   4     2298.40     2300.74     29.12 o 
  -1   5   4     1145.16     1084.10     21.09 o 
   0   5   4      919.74      889.29     23.89 o 
   1   5   4     4472.40     4643.45     70.02 o 
   2   5   4    11217.02    11502.62    279.75 o 
   3   5   4     4608.00     4846.25     57.77 o 
   4   5   4     5348.22     5555.95     66.15 o 
   5   5   4     3346.43     3379.58     46.71 o 
   6   5   4     3338.21     3329.22     55.15 o 
   7   5   4      540.53      538.36      9.27 o 
   8   5   4      131.97      144.99      4.31 o 
   9   5   4     1350.99     1354.73     25.44 o 
  10   5   4     2039.17     2050.57     38.89 o 
  11   5   4       58.14       57.15      7.71 o 
  12   5   4       78.09       84.10      5.56 o 
  13   5   4      209.06      209.45     12.51 o 
  14   5   4      207.38      222.13     12.86 o 
  15   5   4      119.08      104.07     10.13 o 
  16   5   4       49.53       32.40      8.74 o 
 -14   6   4       87.07       59.66     13.83 o 
 -13   6   4       50.10       56.25     10.30 o 
 -12   6   4        1.48        3.95     10.20 o 
 -11   6   4       19.28       24.29      4.34 o 
 -10   6   4      529.89      541.87     14.90 o 
  -9   6   4        4.08       -3.31      3.86 o 
  -8   6   4        1.84        9.22      3.79 o 
  -7   6   4      461.90      439.93      9.93 o 
  -6   6   4      625.74      603.91     12.50 o 
  -5   6   4      364.19      354.51      6.79 o 
  -4   6   4     1163.67     1179.10     20.86 o 
  -3   6   4      919.51      922.73     13.75 o 
  -2   6   4     7198.61     6883.24     95.05 o 
  -1   6   4     5172.42     5095.83     70.07 o 
   0   6   4      723.11      690.71     11.26 o 
   1   6   4     3721.46     3604.23     51.13 o 
   2   6   4    13859.95    13826.22    223.63 o 
   3   6   4     4748.39     4897.85     55.43 o 
   4   6   4      724.41      655.67     12.30 o 
   5   6   4     4659.45     4680.42    100.99 o 
   6   6   4     1759.01     1654.31     26.71 o 
   7   6   4      577.76      585.75     25.86 o 
   8   6   4      205.52      223.68      8.27 o 
   9   6   4      656.30      666.96     14.83 o 
  10   6   4     2292.56     2278.86    112.37 o 
  11   6   4      997.42     1041.28     27.48 o 
  12   6   4     1199.68     1219.72     56.01 o 
  13   6   4      213.78      254.21     12.25 o 
  14   6   4      435.24      438.98     18.09 o 
  15   6   4       17.40       29.92      7.88 o 
  16   6   4       16.13       -3.55     12.50 o 
 -13   7   4      149.84      141.92     12.20 o 
 -12   7   4      114.03      105.58     35.01 o 
 -11   7   4       26.35       36.22      8.82 o 
 -10   7   4      564.93      569.86     24.86 o 
  -9   7   4      322.11      308.24     34.76 o 
  -8   7   4       40.75       45.72      4.29 o 
  -7   7   4      123.37      123.63      5.15 o 
  -6   7   4     2105.44     2038.63     33.70 o 
  -5   7   4     2508.68     2408.96     76.14 o 
  -4   7   4      300.23      299.41      6.64 o 
  -3   7   4     3891.87     3925.77    124.56 o 
  -2   7   4     4704.08     4460.85     64.42 o 
  -1   7   4     2695.43     2497.95     56.24 o 
   0   7   4     1456.33     1407.31     22.89 o 
   1   7   4     3129.93     3147.01     41.78 o 
   2   7   4     5273.24     5234.53     89.47 o 
   3   7   4     2798.00     2671.82     35.40 o 
   4   7   4     1883.42     1904.28     27.22 o 
   5   7   4      558.94      523.39      8.28 o 
   6   7   4     3314.96     3375.44     95.55 o 
   7   7   4      610.96      628.31     12.00 o 
   8   7   4       26.34       27.48      2.41 o 
   9   7   4      946.47      925.94     21.99 o 
  10   7   4      621.59      586.60     16.58 o 
  11   7   4        2.78        1.51      3.35 o 
  12   7   4        1.20       -3.32      4.83 o 
  13   7   4        9.98       10.23      7.16 o 
  14   7   4       86.52       95.76      8.77 o 
  15   7   4       49.97       55.54     10.00 o 
  16   7   4        0.24        4.86      8.97 o 
 -13   8   4      334.88      301.09     24.43 o 
 -12   8   4        2.79        4.90      6.53 o 
 -11   8   4      161.22      150.92      8.78 o 
 -10   8   4      474.36      505.79     28.79 o 
  -9   8   4      440.85      451.32     12.24 o 
  -8   8   4       51.64       60.10      5.66 o 
  -7   8   4      210.81      220.40      7.21 o 
  -6   8   4     1349.08     1339.48     34.58 o 
  -5   8   4     1352.28     1266.61     45.03 o 
  -4   8   4      320.06      329.47      6.97 o 
  -3   8   4      342.81      336.21     11.97 o 
  -2   8   4     2069.01     1988.29     31.52 o 
  -1   8   4     1235.70     1141.73     18.95 o 
   0   8   4      400.82      414.73      8.25 o 
   1   8   4     2039.04     2066.43     27.28 o 
   2   8   4     3316.31     3524.38     55.29 o 
   3   8   4      964.14      924.23     14.79 o 
   4   8   4      583.82      588.71     10.51 o 
   5   8   4      689.93      693.71     13.06 o 
   6   8   4     1017.59      968.85     16.43 o 
   7   8   4      174.63      168.22      4.98 o 
   8   8   4       13.19       11.56      2.51 o 
   9   8   4        6.35       10.40      4.60 o 
  10   8   4       25.95       27.14      3.65 o 
  11   8   4        1.08        3.34      4.22 o 
  12   8   4      324.89      364.93     12.74 o 
  13   8   4       10.56        9.20      5.11 o 
  14   8   4      157.85      146.26     12.16 o 
  15   8   4       16.43        8.17     14.61 o 
 -12   9   4       13.29       14.48     10.11 o 
 -11   9   4       74.12       75.51      7.44 o 
 -10   9   4      165.41      169.79      8.78 o 
  -9   9   4       81.83       89.66      6.31 o 
  -8   9   4        0.48        0.26      4.58 o 
  -7   9   4      125.17      119.58      5.52 o 
  -6   9   4      910.97      882.62     18.55 o 
  -5   9   4      404.87      371.96     12.04 o 
  -4   9   4       23.85       29.72      4.40 o 
  -3   9   4      529.97      524.11      9.29 o 
  -2   9   4      916.84      931.25     29.84 o 
  -1   9   4      274.93      255.79      6.87 o 
   0   9   4      119.16      120.89      4.14 o 
   1   9   4       77.95       87.00      3.65 o 
   2   9   4     1022.47     1003.69     18.27 o 
   3   9   4      977.64      897.49     16.23 o 
   4   9   4       63.91       60.55      3.27 o 
   5   9   4       20.72       20.85      2.57 o 
   6   9   4     1193.79     1135.00     19.77 o 
   7   9   4      646.24      642.86     12.32 o 
   8   9   4      156.52      146.74      6.38 o 
   9   9   4      212.61      207.50      6.67 o 
  10   9   4        4.50        5.96      3.25 o 
  11   9   4      295.66      307.88     10.17 o 
  12   9   4        0.45       -3.32      4.27 o 
  13   9   4       29.70       36.55      5.78 o 
  14   9   4      123.90      124.96     33.54 o 
  15   9   4       41.75       42.36      6.81 o 
 -12  10   4       57.23       47.09     15.58 o 
 -11  10   4       17.78       22.04      7.52 o 
 -10  10   4        2.92        2.71      9.08 o 
  -9  10   4      118.58      117.37      6.70 o 
  -8  10   4       33.21       32.68      4.50 o 
  -7  10   4        0.76       -2.79      3.80 o 
  -6  10   4      833.52      829.36     18.24 o 
  -5  10   4      802.83      805.78     17.01 o 
  -4  10   4      850.53      805.63     16.05 o 
  -3  10   4      427.28      413.40      8.60 o 
  -2  10   4     1034.75     1019.80     33.30 o 
  -1  10   4     1235.47     1271.14     22.10 o 
   0  10   4      263.85      258.48      6.66 o 
   1  10   4     1450.26     1499.68     26.00 o 
   2  10   4      580.65      524.26     10.85 o 
   3  10   4     2535.35     2543.93    104.16 o 
   4  10   4       88.09      116.01      3.97 o 
   5  10   4      225.90      235.53      7.88 o 
   6  10   4      878.28      888.58     23.01 o 
   7  10   4      531.97      517.72     11.06 o 
   8  10   4      223.48      218.55      6.52 o 
   9  10   4        1.17        4.22      2.42 o 
  10  10   4      643.81      609.93     24.69 o 
  11  10   4      357.35      356.66     11.71 o 
  12  10   4       47.45       48.84      5.99 o 
  13  10   4      307.28      316.52     37.62 o 
  14  10   4      188.07      173.95     41.88 o 
  15  10   4      130.13       82.49     13.94 o 
 -11  11   4      109.57      108.55     20.11 o 
 -10  11   4      279.46      258.32     12.54 o 
  -9  11   4      558.84      575.18     28.86 o 
  -8  11   4      240.62      250.71      9.35 o 
  -7  11   4      133.72      142.46      9.53 o 
  -6  11   4       45.39       54.59      5.17 o 
  -5  11   4      784.44      798.74     17.63 o 
  -4  11   4      475.92      493.52     26.31 o 
  -3  11   4      947.12      942.51     30.50 o 
  -2  11   4     5951.37     6067.44     88.92 o 
  -1  11   4     7384.86     7452.79    109.35 o 
   0  11   4     2680.86     2747.68     41.16 o 
   1  11   4      591.04      617.99     12.01 o 
   2  11   4     1469.69     1509.56     25.66 o 
   3  11   4     2058.01     2095.20     35.20 o 
   4  11   4     1462.65     1425.37     29.33 o 
   5  11   4     1728.10     1671.74     33.49 o 
   6  11   4      666.21      641.78     22.01 o 
   7  11   4      657.72      636.57     15.23 o 
   8  11   4      320.62      330.26     10.74 o 
   9  11   4       65.95       69.44     17.50 o 
  10  11   4      342.02      362.46     21.58 o 
  11  11   4      515.12      540.45     15.77 o 
  12  11   4      102.59      105.00      9.91 o 
  13  11   4      376.88      368.51     14.19 o 
  14  11   4      671.12      614.42    100.70 o 
 -11  12   4        1.00        4.94      7.94 o 
 -10  12   4      400.86      360.70     34.81 o 
  -9  12   4      814.74      831.91     26.15 o 
  -8  12   4      545.58      575.76     16.46 o 
  -7  12   4      775.11      813.13     24.66 o 
  -6  12   4     1263.89     1304.40     26.15 o 
  -5  12   4     2159.19     2226.27     41.11 o 
  -4  12   4     2034.82     2037.76     37.82 o 
  -3  12   4     1266.84     1289.81     35.65 o 
  -2  12   4      697.98      704.44     24.63 o 
  -1  12   4     1807.58     1855.41     29.80 o 
   0  12   4     1048.83     1086.54     19.22 o 
   1  12   4       80.96       83.91      5.72 o 
   2  12   4      894.98      901.67     17.23 o 
   3  12   4      495.77      541.59     11.55 o 
   4  12   4      174.90      149.75      6.94 o 
   5  12   4      204.49      230.55     10.63 o 
   6  12   4      257.64      280.97      9.50 o 
   7  12   4      252.70      241.31      8.72 o 
   8  12   4       11.56        5.43      4.82 o 
   9  12   4       68.30       79.64     10.27 o 
  10  12   4       45.70       50.55      5.84 o 
  11  12   4      191.50      186.51      8.51 o 
  12  12   4      277.24      290.09     11.38 o 
  13  12   4      395.81      388.29     44.23 o 
  14  12   4       14.89        4.07      9.66 o 
 -10  13   4      150.42      103.71     11.72 o 
  -9  13   4      727.54      653.03     28.57 o 
  -8  13   4      470.16      485.65     24.84 o 
  -7  13   4       61.84       60.75     12.45 o 
  -6  13   4      614.70      668.84     40.27 o 
  -5  13   4      869.34      908.64     28.00 o 
  -4  13   4       50.58       47.23      4.81 o 
  -3  13   4      285.86      296.92     22.00 o 
  -2  13   4      113.57      121.63     15.57 o 
  -1  13   4      577.78      600.60     13.27 o 
   0  13   4      300.57      317.16      8.66 o 
   1  13   4      199.11      191.18      6.40 o 
   2  13   4      435.85      394.85     11.14 o 
   3  13   4      691.55      653.19     15.91 o 
   4  13   4      932.89      908.92     21.75 o 
   5  13   4      545.95      559.22     13.05 o 
   6  13   4       81.29       79.64      5.41 o 
   7  13   4      113.64      134.72     22.91 o 
   8  13   4       34.02       65.19      7.17 o 
   9  13   4       43.12       29.98      5.99 o 
  10  13   4       23.94       24.93      5.39 o 
  11  13   4       73.17       80.11      9.08 o 
  12  13   4       12.78        1.13     13.41 o 
  13  13   4      370.65      377.14     20.08 o 
  -9  14   4      266.60      248.91     18.50 o 
  -8  14   4       97.53       85.21     20.18 o 
  -7  14   4       56.73       55.26      7.29 o 
  -6  14   4      164.78      170.28     15.34 o 
  -5  14   4      403.72      435.89     14.70 o 
  -4  14   4      382.15      383.86     20.78 o 
  -3  14   4       75.51       59.53      6.53 o 
  -2  14   4      193.46      178.78      9.27 o 
  -1  14   4      221.38      226.72     13.12 o 
   0  14   4      159.55      152.97      7.66 o 
   1  14   4        7.81       18.20      3.91 o 
   2  14   4       15.07       13.35      7.16 o 
   3  14   4      101.27       98.56      6.10 o 
   4  14   4       29.34       30.78      4.08 o 
   5  14   4       35.52       33.66      5.23 o 
   6  14   4       77.17       75.73      6.62 o 
   7  14   4      466.43      497.34     18.36 o 
   8  14   4      311.42      306.70     13.84 o 
   9  14   4        0.98        3.38      6.90 o 
  10  14   4       60.61       60.61      8.44 o 
  11  14   4        6.08       14.61      6.75 o 
  12  14   4      114.76       87.86     30.37 o 
  -8  15   4      301.91      275.82     17.52 o 
  -7  15   4      216.09      183.96     13.35 o 
  -6  15   4       67.35       70.19      9.57 o 
  -5  15   4      477.44      477.65     35.94 o 
  -4  15   4      601.33      624.45     34.12 o 
  -3  15   4       48.70       53.54      7.70 o 
  -2  15   4       85.00       93.61      7.98 o 
  -1  15   4      458.44      463.31     15.28 o 
   0  15   4      482.02      501.26     18.74 o 
   1  15   4       31.85       42.90      5.72 o 
   2  15   4      146.22      141.30      8.09 o 
   3  15   4      159.53      161.80     14.87 o 
   4  15   4      100.93      120.09      9.15 o 
   5  15   4       31.79       43.00      7.91 o 
   6  15   4      105.08       98.08      7.15 o 
   7  15   4      480.42      487.73     15.77 o 
   8  15   4       71.48       69.99     12.61 o 
   9  15   4       80.39       76.07      8.00 o 
  10  15   4      308.74      311.96     26.16 o 
  11  15   4      488.56      470.60     33.70 o 
  -7  16   4      168.03      145.61     22.13 o 
  -6  16   4      251.99      228.64     12.01 o 
  -5  16   4      530.22      550.91     20.82 o 
  -4  16   4      778.50      797.83     28.22 o 
  -3  16   4      431.07      429.82     20.07 o 
  -2  16   4      309.57      331.93     12.28 o 
  -1  16   4      897.78      952.49     47.86 o 
   0  16   4      695.59      722.19     28.19 o 
   1  16   4      164.40      166.16      8.61 o 
   2  16   4      248.97      231.28      9.90 o 
   3  16   4      456.53      506.60     26.36 o 
   4  16   4      275.13      296.71     13.84 o 
   5  16   4       62.82       77.39      8.58 o 
   6  16   4      171.54      172.49     12.11 o 
   7  16   4      469.17      479.46     16.33 o 
   8  16   4      140.27      151.90     12.68 o 
   9  16   4      342.72      318.10     16.15 o 
  10  16   4      161.96      145.77     35.76 o 
  -6  17   4      432.55      327.30     32.77 o 
  -5  17   4      465.09      414.55     18.06 o 
  -4  17   4      299.47      296.11     13.94 o 
  -3  17   4      103.10      102.94     22.73 o 
  -2  17   4      216.76      202.36     12.43 o 
  -1  17   4      555.59      527.27     18.02 o 
   0  17   4      174.41      161.34      9.44 o 
   1  17   4      157.88      154.82     17.15 o 
   2  17   4       16.85       25.96      7.35 o 
   3  17   4      293.29      301.33     37.89 o 
   4  17   4      228.24      223.65     13.19 o 
   5  17   4       13.27        7.82      7.51 o 
   6  17   4        1.94       -3.72      7.90 o 
   7  17   4       82.60       82.41      8.49 o 
   8  17   4      210.13      220.82     44.51 o 
   9  17   4       91.83       91.47     13.27 o 
  -4  18   4      376.42      276.56     32.92 o 
  -3  18   4      184.55      186.91     36.07 o 
  -2  18   4        1.82       -2.64      7.94 o 
  -1  18   4       28.81       30.93     17.25 o 
   0  18   4      108.56      114.05     11.30 o 
   1  18   4       54.51       66.21     13.97 o 
   2  18   4       35.18       49.04     13.10 o 
   3  18   4       15.63       -0.28      8.53 o 
   4  18   4       77.36       80.69      9.55 o 
   5  18   4       70.91       62.59      8.66 o 
   6  18   4       87.09       86.84     18.23 o 
   7  18   4        6.29       -0.79     10.25 o 
   8  18   4       88.31       64.69     12.09 o 
  -2  19   4       11.44      -10.43     14.57 o 
  -1  19   4       69.33       69.45      9.22 o 
   0  19   4        3.13       -1.44      3.31 o 
   1  19   4        0.72        1.17     10.99 o 
   2  19   4        1.35       -4.64      6.01 o 
   3  19   4       70.63       60.54     10.65 o 
   4  19   4      187.17      182.86     13.07 o 
   5  19   4       38.38       22.24     14.06 o 
   6  19   4       51.85       40.30      9.74 o 
   2 -18   5      477.56      338.30     23.53 o 
  -5 -17   5      895.13      866.41     42.38 o 
  -4 -17   5      167.91      143.84     18.80 o 
  -3 -17   5      237.73      207.61     24.42 o 
  -2 -17   5      717.68      765.79     46.03 o 
  -1 -17   5      509.64      578.65     38.47 o 
   0 -17   5      189.79      199.85     22.15 o 
   1 -17   5      125.89      117.04     11.03 o 
   2 -17   5      454.01      416.95     21.68 o 
   3 -17   5      126.26      127.05     12.00 o 
   4 -17   5      145.26      129.70     14.81 o 
   5 -17   5      174.08      127.45     16.24 o 
  -7 -16   5      147.37      121.39     12.33 o 
  -6 -16   5      493.21      490.69     24.10 o 
  -5 -16   5      194.94      222.13     17.16 o 
  -4 -16   5      195.17      213.64     14.50 o 
  -3 -16   5       17.85       -3.09     14.63 o 
  -2 -16   5        1.29       10.23     11.25 o 
  -1 -16   5      514.88      561.12     34.10 o 
   0 -16   5       50.02       46.82      6.43 o 
   1 -16   5       72.04       71.03      9.93 o 
   2 -16   5      130.45      123.84     10.91 o 
   3 -16   5       96.99      104.62     10.80 o 
   4 -16   5        6.12       12.38      8.75 o 
   5 -16   5        9.81       18.89     10.99 o 
   6 -16   5      123.15      108.08     25.38 o 
  -8 -15   5        0.72        6.88      9.23 o 
  -7 -15   5       37.87       50.63     10.69 o 
  -6 -15   5       71.61       93.89     13.32 o 
  -5 -15   5      137.41      145.38     11.17 o 
  -4 -15   5        3.02       -0.51      9.77 o 
  -3 -15   5      123.37      115.48     10.66 o 
  -2 -15   5      324.12      355.52     25.32 o 
  -1 -15   5       28.90       20.27      5.43 o 
   0 -15   5      158.42      149.01      9.03 o 
   1 -15   5       17.95       28.54      7.03 o 
   2 -15   5      114.14      118.45      9.66 o 
   3 -15   5       53.80       73.71     29.00 o 
   4 -15   5       39.86       36.11      9.54 o 
   5 -15   5       43.95       48.34      8.28 o 
   6 -15   5      100.78      105.41     19.70 o 
   7 -15   5      140.89      152.44     61.12 o 
   8 -15   5       15.17       18.64     10.76 o 
  -9 -14   5      194.39      161.62     14.22 o 
  -8 -14   5       66.10       80.75     10.64 o 
  -7 -14   5        3.26        0.51      8.23 o 
  -6 -14   5      105.87      111.72     11.15 o 
  -5 -14   5      472.04      514.36     21.03 o 
  -4 -14   5     1107.51     1092.69     32.79 o 
  -3 -14   5      837.52      874.95     28.38 o 
  -2 -14   5     1874.35     1814.79    113.35 o 
  -1 -14   5     1321.84     1264.22     36.18 o 
   0 -14   5      344.78      374.02     14.84 o 
   1 -14   5       23.38       20.76      7.30 o 
   2 -14   5       47.62       87.65      9.06 o 
   3 -14   5      295.45      318.90     20.06 o 
   4 -14   5      192.84      240.82     20.18 o 
   5 -14   5       60.06       76.04     26.82 o 
   6 -14   5       71.84       77.16     12.64 o 
   7 -14   5      387.01      390.92     20.76 o 
   8 -14   5      126.38      135.92     29.37 o 
   9 -14   5       32.63       30.61     10.97 o 
 -10 -13   5      291.63      252.18     15.75 o 
  -9 -13   5      538.91      556.57     25.66 o 
  -8 -13   5     1103.78     1221.00     41.37 o 
  -7 -13   5      578.24      616.25     26.99 o 
  -6 -13   5      712.79      720.49     24.90 o 
  -5 -13   5      874.44      929.76     29.28 o 
  -4 -13   5      145.60      145.76      9.67 o 
  -3 -13   5        4.48        1.82      6.90 o 
  -2 -13   5       85.10       83.26      5.26 o 
  -1 -13   5      888.30      910.07     25.42 o 
   0 -13   5      732.10      756.00     23.93 o 
   1 -13   5      224.47      232.37     20.64 o 
   2 -13   5      268.81      304.86     13.01 o 
   3 -13   5      418.08      411.00     22.18 o 
   4 -13   5      546.48      587.06     20.28 o 
   5 -13   5       10.74        7.31      6.05 o 
   6 -13   5      191.64      168.81      9.17 o 
   7 -13   5      134.77      146.43     10.07 o 
   8 -13   5       23.92       31.68      9.91 o 
   9 -13   5       79.14       85.23      8.58 o 
  10 -13   5       86.96       58.75      8.26 o 
 -11 -12   5      223.53      245.83     16.97 o 
 -10 -12   5      278.98      300.11     18.78 o 
  -9 -12   5      872.08      888.24     41.00 o 
  -8 -12   5      931.07      970.22     31.89 o 
  -7 -12   5      358.30      379.45     16.83 o 
  -6 -12   5      629.22      639.56     21.85 o 
  -5 -12   5     1307.99     1274.60     36.57 o 
  -4 -12   5     2713.53     2817.27     71.42 o 
  -3 -12   5      289.87      274.08      9.17 o 
  -2 -12   5      392.16      408.26     12.11 o 
  -1 -12   5      547.65      570.80     21.85 o 
   0 -12   5      449.92      459.89     15.43 o 
   1 -12   5      295.75      286.05     11.62 o 
   2 -12   5      278.18      251.90     14.77 o 
   3 -12   5      899.87      905.07     37.24 o 
   4 -12   5        1.69        7.37      5.61 o 
   5 -12   5       56.50       60.97      5.75 o 
   6 -12   5      195.92      182.91      9.23 o 
   7 -12   5      833.22      868.79     34.59 o 
   8 -12   5      207.71      197.63     13.55 o 
   9 -12   5        6.61       12.60      6.08 o 
  10 -12   5        7.69       -0.40      6.28 o 
  11 -12   5      149.81      139.90     15.11 o 
 -12 -11   5      553.29      486.47     43.75 o 
 -11 -11   5      157.42      166.80     29.06 o 
 -10 -11   5      149.52      157.35     12.42 o 
  -9 -11   5      415.89      459.40     28.46 o 
  -8 -11   5      810.17      890.28     30.70 o 
  -7 -11   5      179.48      211.31     19.54 o 
  -6 -11   5      117.39      117.19     10.38 o 
  -5 -11   5      727.57      712.00     23.90 o 
  -4 -11   5        1.38        3.32      5.14 o 
  -3 -11   5       74.48       66.07      6.24 o 
  -2 -11   5        3.27       -2.57      2.57 o 
  -1 -11   5      567.30      558.86     13.98 o 
   0 -11   5       23.95       37.31     14.02 o 
   1 -11   5        6.01        8.98      3.00 o 
   2 -11   5      103.94      108.26      9.72 o 
   3 -11   5      166.40      172.48      8.98 o 
   4 -11   5        0.67        2.99      5.89 o 
   5 -11   5      160.18      152.23      7.29 o 
   6 -11   5      148.03      145.78      8.26 o 
   7 -11   5       29.82       29.87      7.27 o 
   8 -11   5      195.89      202.29     26.63 o 
   9 -11   5        0.31        6.04      5.85 o 
  10 -11   5        4.83       12.53      8.34 o 
  11 -11   5       10.53       16.70      7.51 o 
  12 -11   5        5.83        7.67      8.20 o 
 -12 -10   5      330.42      377.03     20.68 o 
 -11 -10   5       42.50       31.56      9.09 o 
 -10 -10   5       77.96       86.27     10.06 o 
  -9 -10   5      734.91      770.75     27.64 o 
  -8 -10   5      116.48      122.24     10.37 o 
  -7 -10   5       71.25       87.47      9.14 o 
  -6 -10   5       32.24       28.65      6.30 o 
  -5 -10   5      362.19      348.96     13.74 o 
  -4 -10   5      228.11      219.31      7.11 o 
  -3 -10   5       31.63       28.41      3.23 o 
  -2 -10   5       69.03       63.44      3.52 o 
  -1 -10   5      239.39      210.23      5.57 o 
   0 -10   5      174.74      185.80      9.00 o 
   1 -10   5      111.74       97.05      4.34 o 
   2 -10   5       92.87      105.23      5.43 o 
   3 -10   5      354.06      318.92     18.09 o 
   4 -10   5        1.44        0.98      2.17 o 
   5 -10   5       68.58       62.06      5.73 o 
   6 -10   5       53.53       50.07      5.09 o 
   7 -10   5       38.63       43.90      8.80 o 
   8 -10   5      477.50      512.49     15.80 o 
   9 -10   5        6.67       13.10      7.57 o 
  10 -10   5      246.52      236.97     11.55 o 
  11 -10   5      761.54      770.09     24.72 o 
  12 -10   5      818.19      807.79     28.73 o 
 -13  -9   5      112.24       44.47     19.41 o 
 -12  -9   5       75.30       53.88     16.67 o 
 -11  -9   5       24.18       10.94      9.41 o 
 -10  -9   5       34.07       32.40     10.92 o 
  -9  -9   5      371.82      407.37     24.53 o 
  -8  -9   5      598.95      571.86     31.37 o 
  -7  -9   5      315.16      306.09     25.16 o 
  -6  -9   5       45.75       48.46      5.90 o 
  -5  -9   5     1329.08     1228.70     35.56 o 
  -4  -9   5      320.00      312.33      9.06 o 
  -3  -9   5      618.62      597.03     27.78 o 
  -2  -9   5      110.11       95.58      3.16 o 
  -1  -9   5       72.97      100.26      3.05 o 
   0  -9   5     1125.56     1063.68     31.34 o 
   1  -9   5       26.93       36.20      8.89 o 
   2  -9   5       79.29       69.08      3.76 o 
   3  -9   5      158.46      162.67      5.95 o 
   4  -9   5     1109.77     1080.11     30.10 o 
   5  -9   5      117.51      114.08     16.72 o 
   6  -9   5      108.61       99.66      5.75 o 
   7  -9   5     1308.72     1357.23     42.06 o 
   8  -9   5      559.37      596.19     26.77 o 
   9  -9   5      504.41      594.23     33.03 o 
  10  -9   5      783.30      816.93     21.28 o 
  11  -9   5      887.44      966.40     41.02 o 
  12  -9   5      726.35      761.69     53.75 o 
  13  -9   5      371.95      332.36     17.21 o 
 -13  -8   5      318.96      342.36     26.62 o 
 -12  -8   5      438.23      489.26     34.66 o 
 -11  -8   5      373.83      418.41     24.86 o 
 -10  -8   5      230.71      225.01     17.26 o 
  -9  -8   5      506.50      455.95     25.28 o 
  -8  -8   5     1257.29     1196.96     46.50 o 
  -7  -8   5      787.03      705.27     30.59 o 
  -6  -8   5      647.41      532.13     27.31 o 
  -5  -8   5      612.86      596.82     17.08 o 
  -4  -8   5     1371.04     1337.89     34.36 o 
  -3  -8   5     1020.35      976.78     26.02 o 
  -2  -8   5      286.22      286.04      5.53 o 
  -1  -8   5     1269.45     1259.48     17.15 o 
   0  -8   5     1656.79     1676.16     22.59 o 
   1  -8   5      120.93      120.46      3.44 o 
   2  -8   5      580.75      569.25     12.58 o 
   3  -8   5      716.65      690.15     13.08 o 
   4  -8   5     1501.04     1398.55     26.47 o 
   5  -8   5      388.32      393.54     10.91 o 
   6  -8   5      142.84      143.54      8.93 o 
   7  -8   5      935.06      929.02     32.52 o 
   8  -8   5     1124.15     1201.28     27.08 o 
   9  -8   5      325.68      336.16     12.12 o 
  10  -8   5      311.50      319.82     11.94 o 
  11  -8   5      428.66      437.61     15.19 o 
  12  -8   5      692.00      723.89     42.68 o 
  13  -8   5      224.12      227.03     29.74 o 
  14  -8   5      149.44      109.73     12.52 o 
 -13  -7   5      925.83     1101.90     60.53 o 
 -12  -7   5     1733.73     1892.30     75.18 o 
 -11  -7   5     3548.89     3920.10    142.43 o 
 -10  -7   5     1156.48     1304.17     53.15 o 
  -9  -7   5      386.12      419.10     22.25 o 
  -8  -7   5     1066.04      990.60     39.27 o 
  -7  -7   5      181.21      214.32     11.07 o 
  -6  -7   5      180.35      189.30     17.97 o 
  -5  -7   5      300.64      319.18     15.03 o 
  -4  -7   5     2382.59     2351.60    145.23 o 
  -3  -7   5      141.00      132.37      5.06 o 
  -2  -7   5       62.95       65.49      1.82 o 
  -1  -7   5      556.73      546.47      8.08 o 
   0  -7   5      253.61      268.28      4.77 o 
   1  -7   5      329.99      335.09      5.85 o 
   2  -7   5      406.17      422.33     11.48 o 
   3  -7   5       99.83      108.44     10.89 o 
   4  -7   5     2667.53     2687.66     56.49 o 
   5  -7   5      188.74      192.72     13.21 o 
   6  -7   5       89.08       86.21      5.07 o 
   7  -7   5      151.99      128.62      7.65 o 
   8  -7   5      936.74      873.72     43.65 o 
   9  -7   5      338.60      352.01     11.65 o 
  10  -7   5       48.03       58.00      8.31 o 
  11  -7   5      447.16      462.89     26.87 o 
  12  -7   5      106.90      130.90      8.59 o 
  13  -7   5      373.72      384.72     17.06 o 
  14  -7   5        2.74      -15.07     15.07 o 
 -13  -6   5       11.34      -10.28     10.28 o 
 -12  -6   5      175.72      202.10     17.29 o 
 -11  -6   5        1.55        5.91      9.26 o 
 -10  -6   5       47.87       50.63      9.79 o 
  -9  -6   5      298.19      280.38     16.60 o 
  -8  -6   5      351.39      375.57     20.92 o 
  -7  -6   5      272.12      296.67     20.44 o 
  -6  -6   5       15.26       14.08      2.90 o 
  -5  -6   5       32.53       16.12      2.97 o 
  -4  -6   5     1667.02     1555.81    104.86 o 
  -3  -6   5      126.94      135.23     35.13 o 
  -2  -6   5     1140.00     1131.31     39.66 o 
  -1  -6   5     1631.29     1701.47     26.45 o 
   0  -6   5      280.23      277.79      6.40 o 
   1  -6   5       86.49       99.27      3.18 o 
   2  -6   5      165.49      216.86      4.28 o 
   3  -6   5      650.94      658.09     10.45 o 
   4  -6   5      181.05      207.25      4.98 o 
   5  -6   5     1542.43     1555.77     32.21 o 
   6  -6   5        8.93       10.81      1.70 o 
   7  -6   5      206.58      220.21     12.71 o 
   8  -6   5      533.54      506.43     14.84 o 
   9  -6   5      703.27      696.21     17.79 o 
  10  -6   5       33.70       62.86      6.41 o 
  11  -6   5       21.99       21.44      5.45 o 
  12  -6   5     1112.66     1207.49     29.80 o 
  13  -6   5        2.56        7.38      6.01 o 
  14  -6   5      109.18      110.40     16.63 o 
 -14  -5   5       39.50       15.34     12.78 o 
 -13  -5   5      106.04      112.41     17.29 o 
 -12  -5   5     1451.00     1633.98     69.86 o 
 -11  -5   5      361.51      377.59     23.00 o 
 -10  -5   5       54.89       43.39      4.01 o 
  -9  -5   5       37.22       43.63      4.00 o 
  -8  -5   5      420.92      416.87     10.03 o 
  -7  -5   5      212.43      208.97      4.62 o 
  -6  -5   5       32.61       52.52      4.39 o 
  -5  -5   5       66.76       73.78      3.97 o 
  -4  -5   5        6.28       10.85      2.05 o 
  -3  -5   5     1282.37     1301.94     84.47 o 
  -2  -5   5      237.31      296.82      7.34 o 
  -1  -5   5      753.59      806.01      9.95 o 
   0  -5   5      346.51      302.78      7.80 o 
   1  -5   5      996.44      932.44     19.06 o 
   2  -5   5      269.93      323.04      7.44 o 
   3  -5   5        4.00        9.11      1.41 o 
   4  -5   5     2551.55     2637.49     64.13 o 
   5  -5   5      259.80      257.33      5.41 o 
   6  -5   5      101.92       95.81      5.73 o 
   7  -5   5      158.96      142.34      7.20 o 
   8  -5   5      890.05      938.93     48.46 o 
   9  -5   5      732.92      708.85     18.23 o 
  10  -5   5      147.46      148.95      8.79 o 
  11  -5   5      350.25      392.67     13.71 o 
  12  -5   5     1039.00     1110.70     36.99 o 
  13  -5   5      583.35      619.07     28.08 o 
  14  -5   5       36.08       47.60     14.68 o 
  15  -5   5      141.99       94.45     11.31 o 
 -14  -4   5        8.33        4.07     10.18 o 
 -13  -4   5        8.50        7.13      8.97 o 
 -12  -4   5       15.62       16.62      9.77 o 
 -11  -4   5      137.06      132.57      7.36 o 
 -10  -4   5        3.99        5.68      2.96 o 
  -9  -4   5       27.78       32.69      3.30 o 
  -8  -4   5      591.03      527.78     12.18 o 
  -7  -4   5      361.11      352.32     12.88 o 
  -6  -4   5       20.34       20.20      2.51 o 
  -5  -4   5        1.13       -0.63      2.70 o 
  -4  -4   5      114.13       93.42      9.32 o 
  -3  -4   5      719.59      657.92     16.56 o 
  -2  -4   5        7.65        6.83      7.91 o 
  -1  -4   5       24.79       27.00      1.16 o 
   0  -4   5     2091.37     2071.92     22.02 o 
   1  -4   5     2699.17     2658.63     28.13 o 
   2  -4   5      516.42      549.79      8.28 o 
   3  -4   5        9.53       29.65      1.82 o 
   4  -4   5     2739.89     2489.00     78.27 o 
   5  -4   5     3539.74     3369.96     48.06 o 
   6  -4   5     4375.64     4424.99     71.75 o 
   7  -4   5     4679.71     4684.22    119.04 o 
   8  -4   5     4063.10     4013.11    158.33 o 
   9  -4   5     2633.85     2589.70     46.95 o 
  10  -4   5      342.11      337.62     10.97 o 
  11  -4   5      938.91      947.34     23.13 o 
  12  -4   5     1215.33     1311.70     46.09 o 
  13  -4   5      752.52      782.95     33.30 o 
  14  -4   5      255.47      292.06     14.13 o 
  15  -4   5      133.95      104.32     10.05 o 
 -14  -3   5      320.78      387.58     27.09 o 
 -13  -3   5      176.93      134.41     15.96 o 
 -12  -3   5      105.01      118.24      8.69 o 
 -11  -3   5     1063.39     1061.27     23.99 o 
 -10  -3   5      345.97      335.92     10.09 o 
  -9  -3   5      116.41      132.05      5.36 o 
  -8  -3   5      624.22      620.77     11.83 o 
  -7  -3   5     1937.33     1828.24     25.93 o 
  -6  -3   5        1.32        2.11      0.98 o 
  -5  -3   5      443.61      437.45      6.15 o 
  -4  -3   5     2724.38     2641.06     29.70 o 
  -3  -3   5     1466.91     1424.01     49.15 o 
  -2  -3   5     1447.84     1347.55     51.20 o 
  -1  -3   5     2318.79     2419.42     40.22 o 
   0  -3   5     2306.86     2138.71     31.12 o 
   1  -3   5     7557.81     7458.48     87.89 o 
   2  -3   5      516.40      507.22      9.70 o 
   3  -3   5     3095.61     3209.87     66.19 o 
   4  -3   5     5699.05     5490.55     84.77 o 
   5  -3   5     5136.27     4783.82     75.31 o 
   6  -3   5      744.31      666.80     14.89 o 
   7  -3   5      429.13      461.04     20.80 o 
   8  -3   5     3076.21     2877.52     60.37 o 
   9  -3   5     1259.60     1299.45     58.69 o 
  10  -3   5      953.82      917.43     20.61 o 
  11  -3   5      585.02      605.84     30.93 o 
  12  -3   5      611.48      637.20     18.95 o 
  13  -3   5     1012.76     1077.71     57.36 o 
  14  -3   5      171.77      164.48      9.36 o 
  15  -3   5        0.83        1.08      7.22 o 
 -14  -2   5      208.71      173.21     18.52 o 
 -13  -2   5      180.03      198.50     11.71 o 
 -12  -2   5      568.81      556.61     18.88 o 
 -11  -2   5      809.59      819.47     20.33 o 
 -10  -2   5      158.66      159.61      6.27 o 
  -9  -2   5      271.02      251.31      8.15 o 
  -8  -2   5      263.38      274.09      6.71 o 
  -7  -2   5     1408.97     1342.86     19.70 o 
  -6  -2   5       64.62       78.73      2.52 o 
  -5  -2   5       19.23       11.94      1.28 o 
  -4  -2   5      629.88      595.25     14.00 o 
  -3  -2   5     3965.77     3756.79     47.20 o 
  -2  -2   5      618.73      577.57      7.00 o 
  -1  -2   5       89.33       76.33      1.40 o 
   0  -2   5     7011.90     7146.71    153.15 o 
   1  -2   5     2361.06     2323.58     22.40 o 
   2  -2   5     3389.69     3445.27     38.65 o 
   3  -2   5     4421.32     4443.44    143.12 o 
   4  -2   5      680.58      655.69     11.55 o 
   5  -2   5     2533.74     2291.39     38.28 o 
   6  -2   5     1766.78     1695.83     51.67 o 
   7  -2   5      290.58      247.46      7.61 o 
   8  -2   5      510.51      520.35     13.16 o 
   9  -2   5     1521.35     1477.89     29.54 o 
  10  -2   5       74.05       75.30      5.52 o 
  11  -2   5       45.49       43.10     10.19 o 
  12  -2   5       67.54       71.92      6.31 o 
  13  -2   5       64.41       84.51      9.10 o 
  14  -2   5        1.10       -4.84      5.25 o 
  15  -2   5      101.35       84.78      8.45 o 
 -14  -1   5      134.53      122.79     10.28 o 
 -13  -1   5       23.67       32.78      5.86 o 
 -12  -1   5      135.43      149.54      9.28 o 
 -11  -1   5      860.90      907.42     30.05 o 
 -10  -1   5      210.82      227.28      9.72 o 
  -9  -1   5        2.49        6.42      2.93 o 
  -8  -1   5      280.62      246.62     10.78 o 
  -7  -1   5       49.40       66.37      3.87 o 
  -6  -1   5       42.55       29.92      3.34 o 
  -5  -1   5      118.19      127.54      5.74 o 
  -4  -1   5        0.91        5.52      1.04 o 
  -3  -1   5       31.21       24.80      1.19 o 
  -2  -1   5      316.56      330.08      4.31 o 
  -1  -1   5       15.57       18.82      1.30 o 
   0  -1   5      147.79      141.77      2.28 o 
   1  -1   5     1825.52     1821.73     18.86 o 
   2  -1   5     2060.73     2015.47     27.38 o 
   3  -1   5      764.52      792.86     30.99 o 
   4  -1   5      853.27      670.86     15.72 o 
   5  -1   5     3966.14     3917.58     62.73 o 
   6  -1   5      348.66      336.23      8.87 o 
   7  -1   5      157.51      126.87      5.00 o 
   8  -1   5      796.82      766.50     17.01 o 
   9  -1   5      457.44      478.94     14.07 o 
  10  -1   5      213.57      219.40      8.31 o 
  11  -1   5        0.88        4.50      7.94 o 
  12  -1   5       11.15        7.65      4.86 o 
  13  -1   5      258.45      272.01     10.72 o 
  14  -1   5       28.40       29.91      6.75 o 
  15  -1   5        0.45        0.61      7.93 o 
  16  -1   5      121.14      101.16     19.61 o 
 -14   0   5       87.48       84.25      9.69 o 
 -13   0   5       32.50       23.01      5.83 o 
 -12   0   5       13.86       20.09      4.96 o 
 -11   0   5       23.08       22.91      7.26 o 
 -10   0   5       78.68       93.97     10.68 o 
  -9   0   5       59.63       56.30      3.30 o 
  -8   0   5      100.74       90.82      7.90 o 
  -7   0   5        1.43        4.75      4.99 o 
  -6   0   5      242.84      237.93      4.73 o 
  -5   0   5        3.79        9.11      1.32 o 
  -4   0   5      140.37      154.14      5.77 o 
  -3   0   5     1393.33     1385.75     15.45 o 
  -2   0   5      379.70      351.29      4.61 o 
  -1   0   5       16.99       22.25      1.56 o 
   0   0   5     2815.68     2814.91     32.39 o 
   1   0   5     1302.40     1278.66     14.17 o 
   2   0   5     4866.34     4956.87    113.51 o 
   3   0   5      512.12      556.10     16.98 o 
   4   0   5      670.39      605.31     20.43 o 
   5   0   5     4636.65     4467.38     69.69 o 
   6   0   5     1108.18     1023.25     19.66 o 
   7   0   5      383.38      399.46     10.17 o 
   8   0   5     1162.98     1102.98     31.00 o 
   9   0   5     2993.63     2927.37    100.20 o 
  10   0   5      775.53      748.38     17.88 o 
  11   0   5        3.52        7.80      3.68 o 
  12   0   5      683.53      687.18     21.97 o 
  13   0   5      240.29      218.68     33.67 o 
  14   0   5      261.38      284.65     10.98 o 
  15   0   5        0.44        3.46     10.50 o 
  16   0   5        9.24       10.43      8.67 o 
 -14   1   5       89.86       79.04      9.10 o 
 -13   1   5       35.13       25.06      7.36 o 
 -12   1   5        1.24        5.79      5.21 o 
 -11   1   5       48.26       67.48     15.30 o 
 -10   1   5      105.15      121.95     10.59 o 
  -9   1   5      221.40      231.20     11.43 o 
  -8   1   5      119.90      112.61      5.10 o 
  -7   1   5     1514.60     1465.82     24.45 o 
  -6   1   5     4426.79     4263.17     52.28 o 
  -5   1   5      201.82      200.62      3.81 o 
  -4   1   5      149.29      146.53      7.95 o 
  -3   1   5     3379.26     3447.02     43.32 o 
  -2   1   5     1957.63     1909.95     26.58 o 
  -1   1   5     1208.92     1202.64     13.28 o 
   0   1   5     2549.28     2639.83     27.25 o 
   1   1   5    14362.83    14616.91    225.28 o 
   2   1   5    12870.06    12955.34    316.01 o 
   3   1   5      266.84      224.53      3.68 o 
   4   1   5     4145.75     4022.84     62.10 o 
   5   1   5     4964.70     4654.81    101.23 o 
   6   1   5     5360.56     5137.49     94.73 o 
   7   1   5     1922.84     1820.64     90.83 o 
   8   1   5     1991.26     1931.30     59.36 o 
   9   1   5     2184.12     2137.58     72.90 o 
  10   1   5     2099.90     2003.49     61.17 o 
  11   1   5      236.72      227.25     17.88 o 
  12   1   5      110.50      116.10     10.97 o 
  13   1   5      792.96      845.99     39.27 o 
  14   1   5      260.13      258.85     29.85 o 
  15   1   5       30.32       24.97      7.13 o 
  16   1   5      171.92      149.65     14.47 o 
 -14   2   5      380.34      385.07     18.21 o 
 -13   2   5       31.98       24.09      8.95 o 
 -12   2   5       59.05       68.96      6.66 o 
 -11   2   5      981.53     1045.15     25.64 o 
 -10   2   5     1195.59     1219.79     24.03 o 
  -9   2   5      277.61      283.67      9.16 o 
  -8   2   5      186.90      184.31      7.17 o 
  -7   2   5      613.65      615.25     13.51 o 
  -6   2   5     2098.82     2026.51     27.69 o 
  -5   2   5      493.10      477.32     15.73 o 
  -4   2   5     1020.85      999.19     30.86 o 
  -3   2   5     3219.65     3067.61     36.46 o 
  -2   2   5     2018.58     1847.72     20.40 o 
  -1   2   5      345.17      282.53      4.36 o 
   0   2   5     1106.70      973.85     14.51 o 
   1   2   5    17855.41    18378.60    264.71 o 
   2   2   5    10397.06    10274.40    125.73 o 
   3   2   5      632.87      570.85      9.93 o 
   4   2   5     5040.52     4858.07    114.46 o 
   5   2   5     3642.95     3416.69     49.76 o 
   6   2   5     4557.86     4251.36     67.93 o 
   7   2   5     1234.43     1194.38     22.50 o 
   8   2   5      430.44      431.69     20.41 o 
   9   2   5      368.80      381.17     19.85 o 
  10   2   5     1038.65     1004.84     22.33 o 
  11   2   5       45.66       55.36      5.62 o 
  12   2   5       19.45       18.77      4.14 o 
  13   2   5      405.33      436.58     17.92 o 
  14   2   5       87.70       80.24      8.17 o 
  15   2   5       35.40       30.61      7.62 o 
  16   2   5       11.42       15.60      8.46 o 
 -14   3   5      463.74      462.05     22.69 o 
 -13   3   5       74.14       73.18      7.93 o 
 -12   3   5        0.59        1.16      5.71 o 
 -11   3   5      218.58      223.45     11.34 o 
 -10   3   5      568.53      561.35     13.12 o 
  -9   3   5       36.16       28.70      3.58 o 
  -8   3   5      159.54      144.29     12.94 o 
  -7   3   5     2679.26     2597.54     37.19 o 
  -6   3   5      536.79      509.88     11.52 o 
  -5   3   5       17.14       31.35      2.67 o 
  -4   3   5     2649.89     2693.97     33.53 o 
  -3   3   5     3920.81     4055.24     79.82 o 
  -2   3   5    13718.31    13773.05    180.47 o 
  -1   3   5    11945.54    12592.68    203.18 o 
   0   3   5     2605.65     2805.76     32.92 o 
   1   3   5      741.48      652.63     11.06 o 
   2   3   5     9714.44    10263.98    136.18 o 
   3   3   5     2821.38     2860.89     33.24 o 
   4   3   5     1085.79     1097.50     16.46 o 
   5   3   5     4103.47     3968.38     62.24 o 
   6   3   5     1057.00     1013.07     20.52 o 
   7   3   5      164.93      168.31      5.45 o 
   8   3   5     1452.60     1435.59     38.98 o 
   9   3   5     1861.12     1860.96     35.17 o 
  10   3   5      558.81      540.88     13.04 o 
  11   3   5       25.16       23.60      4.26 o 
  12   3   5        3.88        8.39      4.74 o 
  13   3   5       18.61       24.68      8.96 o 
  14   3   5       32.79       36.82      7.16 o 
  15   3   5        0.25       -7.18      7.18 o 
  16   3   5      155.71      157.57     12.84 o 
 -14   4   5       51.43       43.19     10.51 o 
 -13   4   5       72.02       66.25      8.34 o 
 -12   4   5       54.12       61.71      6.22 o 
 -11   4   5       97.27      130.17      8.40 o 
 -10   4   5      597.77      581.37     14.66 o 
  -9   4   5      122.71      131.28      5.83 o 
  -8   4   5        1.09        2.80      2.95 o 
  -7   4   5        7.05        8.74      2.45 o 
  -6   4   5      707.30      709.88     12.26 o 
  -5   4   5      194.71      191.37      4.66 o 
  -4   4   5      128.26      118.26      3.16 o 
  -3   4   5     2099.21     2062.08     25.73 o 
  -2   4   5     1003.08      946.34     14.29 o 
  -1   4   5        4.80        3.79      1.32 o 
   0   4   5      440.50      446.49     15.21 o 
   1   4   5     2402.71     2428.96     30.69 o 
   2   4   5     3683.80     3956.76     47.56 o 
   3   4   5     2182.25     2394.86     30.50 o 
   4   4   5     1966.71     2122.33     30.07 o 
   5   4   5      478.81      457.38      8.46 o 
   6   4   5      560.64      555.87     11.72 o 
   7   4   5     1026.54      991.59     19.38 o 
   8   4   5     6864.73     6924.65    169.12 o 
   9   4   5        1.71        1.91      3.75 o 
  10   4   5       28.71       21.90      3.37 o 
  11   4   5       50.89       48.61      5.30 o 
  12   4   5      141.44      150.19      6.67 o 
  13   4   5      204.68      223.07      8.71 o 
  14   4   5       18.43       26.34      6.90 o 
  15   4   5        9.74       -0.77      6.93 o 
  16   4   5       65.33       67.81      9.74 o 
 -14   5   5       91.30       97.65     18.64 o 
 -13   5   5        6.84       11.71      8.21 o 
 -12   5   5       18.72       17.33      7.90 o 
 -11   5   5       26.15       27.10      6.15 o 
 -10   5   5       63.07       63.44     12.48 o 
  -9   5   5       15.36       15.80      3.92 o 
  -8   5   5       47.89       58.38      4.37 o 
  -7   5   5       49.18       46.57      3.66 o 
  -6   5   5      536.11      545.06      9.87 o 
  -5   5   5      757.61      773.53     13.26 o 
  -4   5   5      320.90      305.00      5.72 o 
  -3   5   5      600.33      604.81     13.38 o 
  -2   5   5     3661.67     3543.84     46.61 o 
  -1   5   5     1540.95     1544.57     24.38 o 
   0   5   5       42.86       65.77      2.55 o 
   1   5   5     5981.43     6256.43    140.89 o 
   2   5   5     1192.42     1130.10     16.54 o 
   3   5   5     1010.55      975.85     16.33 o 
   4   5   5      246.55      221.85      4.54 o 
   5   5   5     1288.62     1169.31     19.73 o 
   6   5   5     1743.10     1755.50     28.47 o 
   7   5   5     1728.61     1612.34     32.90 o 
   8   5   5     1129.25     1107.80     32.25 o 
   9   5   5      820.51      814.67     17.73 o 
  10   5   5      547.48      568.17     24.61 o 
  11   5   5      197.11      185.32     16.67 o 
  12   5   5       22.42       16.37      4.50 o 
  13   5   5      183.72      180.79      8.68 o 
  14   5   5      351.02      339.44     15.32 o 
  15   5   5       96.17       83.08      9.92 o 
  16   5   5      113.77       95.46     10.00 o 
 -13   6   5        7.95        0.51      6.95 o 
 -12   6   5       33.01       44.26     10.00 o 
 -11   6   5      125.37      107.81      6.45 o 
 -10   6   5      232.61      241.99      8.98 o 
  -9   6   5      160.80      172.72      9.45 o 
  -8   6   5       30.20       23.50      3.90 o 
  -7   6   5      576.90      572.21     12.71 o 
  -6   6   5     1680.43     1645.02     46.65 o 
  -5   6   5     1890.21     1841.57     67.86 o 
  -4   6   5      783.37      799.21     33.36 o 
  -3   6   5     1259.89     1145.90     16.46 o 
  -2   6   5     5955.21     5847.39     81.56 o 
  -1   6   5     2286.64     2203.14     36.94 o 
   0   6   5      560.27      505.66      9.92 o 
   1   6   5     3570.69     3483.53     49.58 o 
   2   6   5     1424.45     1414.09     22.56 o 
   3   6   5     4255.57     4254.37     56.08 o 
   4   6   5      652.45      599.34      8.87 o 
   5   6   5     1947.06     1924.00     29.82 o 
   6   6   5     2721.19     2657.74     40.30 o 
   7   6   5     2049.81     2069.95     32.97 o 
   8   6   5     1193.07     1189.31     20.67 o 
   9   6   5      368.81      354.59      9.37 o 
  10   6   5      455.38      473.08     12.19 o 
  11   6   5      196.47      193.40      7.47 o 
  12   6   5       28.45       30.35      8.51 o 
  13   6   5      128.72      126.73      8.29 o 
  14   6   5      438.19      506.38     20.16 o 
  15   6   5      244.41      215.52     13.15 o 
  16   6   5        6.95       17.41      9.20 o 
 -13   7   5      210.33      174.49     12.68 o 
 -12   7   5      165.54      169.85     12.91 o 
 -11   7   5       58.20       49.04      6.28 o 
 -10   7   5     1194.03     1280.53     73.76 o 
  -9   7   5      824.65      848.31     23.75 o 
  -8   7   5      249.25      244.99      7.55 o 
  -7   7   5     1030.98     1018.63     29.12 o 
  -6   7   5     1992.95     1955.03     63.57 o 
  -5   7   5     3357.09     3286.45     66.11 o 
  -4   7   5     1284.91     1190.81     19.34 o 
  -3   7   5     2882.38     2801.93     47.51 o 
  -2   7   5     3452.73     3297.27     48.68 o 
  -1   7   5     3778.50     3819.22     56.24 o 
   0   7   5     4263.56     4304.81     64.19 o 
   1   7   5     2020.12     2093.37     43.21 o 
   2   7   5     4061.29     4119.57     86.57 o 
   3   7   5     3574.51     3637.28     78.29 o 
   4   7   5      215.10      214.36      4.72 o 
   5   7   5     1029.69     1090.11     16.39 o 
   6   7   5     1282.93     1267.91     21.35 o 
   7   7   5      404.47      396.08     10.46 o 
   8   7   5       21.48       21.69      2.45 o 
   9   7   5        7.67        8.82      2.71 o 
  10   7   5      647.76      655.20     17.20 o 
  11   7   5      151.02      163.76      8.92 o 
  12   7   5        3.42        4.56      5.16 o 
  13   7   5        9.13       -0.51      5.91 o 
  14   7   5      663.88      640.34     24.28 o 
  15   7   5      113.89      124.22     10.33 o 
  16   7   5        1.64       -7.13     12.48 o 
 -13   8   5      266.04      227.90     25.60 o 
 -12   8   5       12.14        6.39      7.44 o 
 -11   8   5       97.20       95.79     10.93 o 
 -10   8   5      643.15      645.74     34.87 o 
  -9   8   5     1206.96     1256.31     26.08 o 
  -8   8   5      836.90      859.74     27.65 o 
  -7   8   5      524.90      532.77     13.05 o 
  -6   8   5     1510.68     1510.04     27.70 o 
  -5   8   5     2608.62     2624.21     60.62 o 
  -4   8   5      488.06      471.13     10.06 o 
  -3   8   5     1284.75     1308.47     24.29 o 
  -2   8   5     2231.12     2190.74     34.16 o 
  -1   8   5     2883.94     2791.78     42.68 o 
   0   8   5     1779.41     1649.25     26.10 o 
   1   8   5      483.18      472.46      9.31 o 
   2   8   5     1424.69     1451.90     27.46 o 
   3   8   5      658.81      657.14     11.30 o 
   4   8   5       55.46       57.12      5.59 o 
   5   8   5        2.04        3.96      1.54 o 
   6   8   5     1234.29     1225.24     18.17 o 
   7   8   5      348.61      339.53      9.40 o 
   8   8   5       21.79       23.64      2.97 o 
   9   8   5      218.05      198.42      6.29 o 
  10   8   5      338.82      341.21     10.36 o 
  11   8   5       48.35       52.14      4.87 o 
  12   8   5       25.30       28.15      5.07 o 
  13   8   5       17.52       29.26      5.98 o 
  14   8   5      187.18      176.20     24.77 o 
  15   8   5      112.52       98.09      8.75 o 
 -12   9   5       20.40       13.07     11.79 o 
 -11   9   5        1.06       14.00      9.11 o 
 -10   9   5       12.61       13.40      4.87 o 
  -9   9   5      311.77      298.46      9.75 o 
  -8   9   5      135.08      136.69      6.27 o 
  -7   9   5      196.01      208.96      7.81 o 
  -6   9   5      365.36      401.66     10.40 o 
  -5   9   5      160.00      177.32      8.30 o 
  -4   9   5       87.69       96.95      8.20 o 
  -3   9   5      379.09      366.32      7.65 o 
  -2   9   5     1926.76     1938.10     32.11 o 
  -1   9   5     1883.75     1865.89     29.54 o 
   0   9   5      178.62      180.81     15.15 o 
   1   9   5     1395.94     1470.31     24.73 o 
   2   9   5     1085.15     1127.35     19.72 o 
   3   9   5      228.54      234.41      6.61 o 
   4   9   5      192.28      174.90      7.62 o 
   5   9   5      133.75      118.77      7.97 o 
   6   9   5       84.41       99.54      5.22 o 
   7   9   5        9.71       12.83      2.29 o 
   8   9   5       82.29       84.91      4.47 o 
   9   9   5       35.79       38.20      3.89 o 
  10   9   5        1.60       -0.75      2.20 o 
  11   9   5      128.15      125.36      6.07 o 
  12   9   5       38.43       44.04      6.80 o 
  13   9   5       20.06       25.72      6.41 o 
  14   9   5      189.28      192.23     11.00 o 
  15   9   5      196.78      205.96     19.05 o 
 -12  10   5       58.08       49.27     13.01 o 
 -11  10   5       96.56       87.06     17.41 o 
 -10  10   5      410.31      407.34     14.41 o 
  -9  10   5      676.69      747.02     31.05 o 
  -8  10   5      368.17      391.62     11.61 o 
  -7  10   5       22.08       19.77      4.90 o 
  -6  10   5     1145.16     1135.00     23.24 o 
  -5  10   5     1130.08     1104.85     20.68 o 
  -4  10   5      251.09      255.30      7.93 o 
  -3  10   5       20.99       23.83      2.57 o 
  -2  10   5      844.77      881.77     16.76 o 
  -1  10   5     2771.16     2685.98     42.28 o 
   0  10   5     1719.62     1757.02     27.42 o 
   1  10   5      863.54      867.98     26.91 o 
   2  10   5      500.55      486.00      9.93 o 
   3  10   5       34.09       42.14      3.64 o 
   4  10   5       10.29       15.53      2.58 o 
   5  10   5       81.39       73.08      4.39 o 
   6  10   5      160.13      154.72     15.56 o 
   7  10   5      403.11      384.15     11.03 o 
   8  10   5        5.84        7.79      3.25 o 
   9  10   5      205.63      208.34      6.64 o 
  10  10   5      702.14      718.64     16.29 o 
  11  10   5      446.46      483.18     13.78 o 
  12  10   5       73.42       70.50      8.11 o 
  13  10   5      195.49      211.28     13.64 o 
  14  10   5      220.98      204.24     15.02 o 
  15  10   5      393.69      366.48     26.93 o 
 -11  11   5        6.53        1.33     10.58 o 
 -10  11   5       87.45       88.45     10.28 o 
  -9  11   5      621.10      661.95     16.30 o 
  -8  11   5      312.13      267.52      9.75 o 
  -7  11   5      278.19      290.52     10.16 o 
  -6  11   5     1069.31     1081.65     22.32 o 
  -5  11   5     1682.58     1684.11     31.54 o 
  -4  11   5     1060.06     1080.78     20.45 o 
  -3  11   5       33.56       38.04      6.89 o 
  -2  11   5       45.57       51.80      4.09 o 
  -1  11   5        3.15        1.92      2.68 o 
   0  11   5      377.46      392.67     11.38 o 
   1  11   5       32.45       38.62      3.29 o 
   2  11   5     1396.49     1363.17     24.64 o 
   3  11   5     2067.37     1977.06     33.05 o 
   4  11   5     1335.12     1231.50     40.41 o 
   5  11   5      528.77      535.95     11.48 o 
   6  11   5      270.86      254.21      8.77 o 
   7  11   5      851.24      864.60     20.32 o 
   8  11   5      601.69      603.09     16.22 o 
   9  11   5       78.58       73.77      4.53 o 
  10  11   5      301.25      289.32     10.87 o 
  11  11   5      545.69      556.90     20.12 o 
  12  11   5      122.24      115.85      7.52 o 
  13  11   5      307.22      287.79     26.71 o 
  14  11   5      538.21      467.46     25.99 o 
 -10  12   5      387.56      355.41     22.92 o 
  -9  12   5      742.69      721.22     29.46 o 
  -8  12   5      649.10      694.89     17.59 o 
  -7  12   5      719.09      719.68     42.08 o 
  -6  12   5      933.25     1000.42     48.61 o 
  -5  12   5     1096.65     1110.08     22.99 o 
  -4  12   5     1684.36     1734.45     36.04 o 
  -3  12   5      501.93      514.14     18.52 o 
  -2  12   5     1523.43     1518.36     34.28 o 
  -1  12   5     2108.72     2197.75     34.60 o 
   0  12   5     1189.15     1216.47     21.61 o 
   1  12   5     1255.99     1272.54     23.37 o 
   2  12   5      708.83      701.02     32.71 o 
   3  12   5      915.93      928.11     19.52 o 
   4  12   5       51.89       50.13     10.61 o 
   5  12   5       79.10       74.90      5.31 o 
   6  12   5       26.40       31.36      4.13 o 
   7  12   5     1393.10     1475.85     32.53 o 
   8  12   5      635.69      657.08     17.12 o 
   9  12   5      415.09      486.61     17.93 o 
  10  12   5      885.65      972.83     29.97 o 
  11  12   5      656.57      694.27     32.34 o 
  12  12   5      113.11      109.06     15.70 o 
  13  12   5      120.11      120.48      9.43 o 
  14  12   5       45.18       38.89      9.77 o 
 -10  13   5      561.94      441.04     34.25 o 
  -9  13   5      376.74      336.67     19.37 o 
  -8  13   5      334.71      354.36     20.59 o 
  -7  13   5      365.60      389.79     12.27 o 
  -6  13   5      271.16      279.15     12.02 o 
  -5  13   5     1012.66     1101.52     23.64 o 
  -4  13   5      363.94      414.87     11.27 o 
  -3  13   5      575.59      574.78     18.05 o 
  -2  13   5        8.34       17.17      4.39 o 
  -1  13   5     1207.27     1245.53     24.35 o 
   0  13   5      276.80      300.90      8.43 o 
   1  13   5       24.99       21.81      3.68 o 
   2  13   5        7.77        5.18      3.34 o 
   3  13   5      148.81      165.32      9.08 o 
   4  13   5      174.24      182.55      8.21 o 
   5  13   5      141.71      147.93      5.90 o 
   6  13   5       42.93       35.85      5.63 o 
   7  13   5       21.74       16.73      9.61 o 
   8  13   5        1.19        0.23      7.13 o 
   9  13   5        1.94        8.93      7.64 o 
  10  13   5       23.09       23.81      7.41 o 
  11  13   5      138.58      143.18      9.27 o 
  12  13   5      364.61      357.86     17.70 o 
  13  13   5       67.61       60.56     17.54 o 
  -9  14   5      340.64      308.24     20.83 o 
  -8  14   5      198.15      153.28     13.82 o 
  -7  14   5       68.34       67.36     10.39 o 
  -6  14   5       67.80       76.94      7.83 o 
  -5  14   5      262.70      268.60     15.66 o 
  -4  14   5      271.32      285.33     13.48 o 
  -3  14   5       22.60       25.06      4.60 o 
  -2  14   5        1.65       -1.29      3.99 o 
  -1  14   5       36.38       42.37      5.01 o 
   0  14   5       37.69       39.30      4.63 o 
   1  14   5       14.52       10.92      5.86 o 
   2  14   5      232.60      226.57      8.87 o 
   3  14   5       82.69       95.01      8.13 o 
   4  14   5      103.16      101.67      5.95 o 
   5  14   5      165.33      156.66      7.18 o 
   6  14   5       11.84       18.96      7.57 o 
   7  14   5       15.76       11.39      5.29 o 
   8  14   5       15.13       34.11      9.33 o 
   9  14   5        0.84        4.29      5.87 o 
  10  14   5       71.31       86.27     20.42 o 
  11  14   5      461.93      447.38     50.00 o 
  12  14   5      386.87      334.64     31.65 o 
  13  14   5      557.83      482.97     33.74 o 
  -8  15   5      377.75      276.49     18.20 o 
  -7  15   5       62.08       52.01      9.09 o 
  -6  15   5        0.46        8.61     10.15 o 
  -5  15   5      194.62      185.16     13.20 o 
  -4  15   5      250.05      264.52     11.45 o 
  -3  15   5        3.60       -6.71      6.71 o 
  -2  15   5       88.36       85.92      6.07 o 
  -1  15   5       37.07       46.96     14.73 o 
   0  15   5       89.85       99.64      6.96 o 
   1  15   5        9.50        7.42      6.62 o 
   2  15   5       11.76       15.19      5.43 o 
   3  15   5      171.27      184.54      9.15 o 
   4  15   5       96.98      103.31      6.97 o 
   5  15   5       87.31       93.00      9.52 o 
   6  15   5      150.31      155.26     10.12 o 
   7  15   5      452.59      473.67     39.33 o 
   8  15   5      664.12      688.73     24.62 o 
   9  15   5      117.00      127.20      9.68 o 
  10  15   5      321.94      308.32     24.91 o 
  11  15   5      544.81      499.19     75.16 o 
  12  15   5      451.56      276.13     21.79 o 
  -7  16   5       35.78       18.77     11.93 o 
  -6  16   5        1.25        1.30      7.90 o 
  -5  16   5      386.71      394.56     21.97 o 
  -4  16   5      320.22      320.09     14.28 o 
  -3  16   5       45.91       58.03     10.10 o 
  -2  16   5      107.69      117.03      7.97 o 
  -1  16   5      139.81      131.36     16.30 o 
   0  16   5      402.26      398.14     13.45 o 
   1  16   5        3.46        8.98      6.53 o 
   2  16   5      180.01      182.52     13.12 o 
   3  16   5      385.02      404.21     13.12 o 
   4  16   5      852.43      896.31     77.90 o 
   5  16   5      631.09      672.93     85.62 o 
   6  16   5       76.16       92.70     13.94 o 
   7  16   5      587.19      599.45     22.52 o 
   8  16   5      670.03      731.92     22.84 o 
   9  16   5      248.59      236.45     13.57 o 
  10  16   5      147.50      145.40     18.68 o 
  11  16   5      614.64      441.73     31.60 o 
  -6  17   5      145.89      106.05     17.47 o 
  -5  17   5       29.56       25.10     15.75 o 
  -4  17   5      182.16      161.84     15.53 o 
  -3  17   5      271.96      261.81     14.13 o 
  -2  17   5       23.15       18.24      6.68 o 
  -1  17   5      129.74      129.10      9.02 o 
   0  17   5      389.00      392.22     13.81 o 
   1  17   5       94.15       97.89      7.75 o 
   2  17   5      157.15      162.09     10.62 o 
   3  17   5      711.62      810.55     36.48 o 
   4  17   5      588.37      649.46     37.57 o 
   5  17   5      220.48      224.96     12.41 o 
   6  17   5      113.23       99.84     10.20 o 
   7  17   5      382.85      410.88     19.90 o 
   8  17   5      564.64      609.32     68.33 o 
   9  17   5      314.36      285.40     44.85 o 
  10  17   5       36.82       21.50     10.69 o 
  -4  18   5      373.34      275.30     32.88 o 
  -3  18   5      171.14      113.03     15.66 o 
  -2  18   5        2.15        7.06      6.51 o 
  -1  18   5       47.52       46.44      9.68 o 
   0  18   5      142.82      127.90     10.95 o 
   1  18   5       32.83       29.20      7.83 o 
   2  18   5       55.05       46.93      7.93 o 
   3  18   5       14.22        0.34      8.04 o 
   4  18   5      250.41      258.07     14.46 o 
   5  18   5      398.30      414.65     24.53 o 
   6  18   5      138.71      136.96     15.71 o 
   7  18   5      225.58      226.50     35.24 o 
   8  18   5      146.56      106.30     10.97 o 
  -2  19   5       16.90       15.85     11.20 o 
  -1  19   5      135.13      131.82     20.56 o 
   0  19   5      217.45      184.14     17.97 o 
   1  19   5      125.43      125.63     11.83 o 
   2  19   5       27.12       12.49      7.85 o 
   3  19   5       18.08       20.69     10.14 o 
   4  19   5       14.40       12.81      8.68 o 
   5  19   5      117.87      105.30     13.83 o 
   6  19   5        4.56       -3.09     12.32 o 
  -4 -17   6      273.65      188.28     24.58 o 
  -3 -17   6      161.61      175.32     21.61 o 
  -2 -17   6      580.51      552.08     37.58 o 
  -1 -17   6      387.99      393.93     37.45 o 
   0 -17   6      231.08      227.89     21.74 o 
   1 -17   6      130.42      117.88     17.36 o 
   2 -17   6      197.91      160.68     14.56 o 
   3 -17   6      211.29      164.81     31.49 o 
   4 -17   6       68.60       52.93     13.50 o 
  -6 -16   6       93.16       74.28     11.86 o 
  -5 -16   6      296.05      313.99     18.70 o 
  -4 -16   6       75.46       72.93     11.20 o 
  -3 -16   6      188.61      192.67     19.54 o 
  -2 -16   6      416.52      466.87     33.87 o 
  -1 -16   6      567.87      662.32     42.80 o 
   0 -16   6        6.35        5.37     10.97 o 
   1 -16   6       55.16       44.64      6.53 o 
   2 -16   6       14.35        7.73      5.89 o 
   3 -16   6       23.91       18.98      7.86 o 
   4 -16   6        0.47        0.62      9.63 o 
   5 -16   6       39.36        7.48     10.23 o 
   6 -16   6        4.61        3.55      9.18 o 
  -8 -15   6       46.96       -0.51     12.07 o 
  -7 -15   6      447.60      462.05     24.76 o 
  -6 -15   6      240.18      278.20     18.67 o 
  -5 -15   6      269.04      233.73     15.65 o 
  -4 -15   6       58.49       61.39      9.77 o 
  -3 -15   6        8.53        6.39      6.88 o 
  -2 -15   6        0.83       18.92     14.32 o 
  -1 -15   6      157.86      188.26     20.18 o 
   0 -15   6        3.24        4.14      8.19 o 
   1 -15   6       84.43       68.22     17.22 o 
   2 -15   6        2.67       12.42      7.39 o 
   3 -15   6      100.43      121.35     21.10 o 
   4 -15   6       59.29       70.29      9.45 o 
   5 -15   6       15.84       18.69      8.96 o 
   6 -15   6       30.18       27.00      7.97 o 
   7 -15   6        8.33        2.01     20.20 o 
   8 -15   6       88.94       45.98     17.13 o 
  -9 -14   6      203.44      169.45     14.17 o 
  -8 -14   6        2.57       -8.46      9.49 o 
  -7 -14   6        1.74       13.76      8.41 o 
  -6 -14   6       37.21       35.77      9.18 o 
  -5 -14   6      526.86      548.31     21.72 o 
  -4 -14   6       30.19       37.89      8.67 o 
  -3 -14   6      110.59      123.51     12.43 o 
  -2 -14   6      108.27      128.55     17.03 o 
  -1 -14   6       12.64        7.31      9.96 o 
   0 -14   6      208.80      217.50     11.21 o 
   1 -14   6       60.01       52.12      7.86 o 
   2 -14   6      350.03      346.19     29.88 o 
   3 -14   6      701.89      734.18     24.78 o 
   4 -14   6      142.01      138.65     11.67 o 
   5 -14   6       17.62       11.24      6.95 o 
   6 -14   6      125.66      125.24     16.69 o 
   7 -14   6      309.67      309.78     28.42 o 
   8 -14   6      152.26      140.40     34.30 o 
   9 -14   6      180.07      170.29     21.28 o 
 -10 -13   6      116.22       71.29     10.79 o 
  -9 -13   6      502.14      460.72     23.36 o 
  -8 -13   6      823.46      899.64     36.47 o 
  -7 -13   6      269.37      269.74     16.80 o 
  -6 -13   6      248.82      253.70     14.27 o 
  -5 -13   6      771.28      815.35     26.49 o 
  -4 -13   6      203.21      199.40     11.74 o 
  -3 -13   6      639.24      681.48     24.23 o 
  -2 -13   6      442.81      460.72     17.86 o 
  -1 -13   6      539.96      565.74     32.15 o 
   0 -13   6      402.94      403.23     23.74 o 
   1 -13   6       15.20       19.21      5.53 o 
   2 -13   6      183.63      191.51     12.26 o 
   3 -13   6      263.84      270.21     12.75 o 
   4 -13   6      432.89      471.70     43.30 o 
   5 -13   6      108.61      114.37     12.36 o 
   6 -13   6      352.29      354.28     16.49 o 
   7 -13   6      840.89      888.57     79.31 o 
   8 -13   6      520.58      574.87    103.09 o 
   9 -13   6      276.21      281.96     19.24 o 
  10 -13   6       79.72       79.04     17.34 o 
 -10 -12   6       99.38      133.30     19.20 o 
  -9 -12   6      337.43      327.18     17.37 o 
  -8 -12   6      830.69      892.97     31.55 o 
  -7 -12   6       71.25       58.17      8.54 o 
  -6 -12   6      370.56      368.95     16.60 o 
  -5 -12   6      684.71      689.91     22.70 o 
  -4 -12   6      997.74     1016.76     30.62 o 
  -3 -12   6       89.16       84.26      7.93 o 
  -2 -12   6      397.27      421.90     23.52 o 
  -1 -12   6      536.87      558.12     15.60 o 
   0 -12   6      423.20      404.10     14.18 o 
   1 -12   6      254.07      273.52     16.55 o 
   2 -12   6      174.02      188.45      9.26 o 
   3 -12   6      140.48      133.65     10.37 o 
   4 -12   6      536.50      569.55     19.07 o 
   5 -12   6      113.88      103.18      7.09 o 
   6 -12   6       18.25       15.59      6.72 o 
   7 -12   6      241.33      259.69     11.78 o 
   8 -12   6      146.33      143.08      9.37 o 
   9 -12   6       30.18       30.46     10.11 o 
  10 -12   6      333.70      313.71     14.15 o 
  11 -12   6     1214.88      984.03     89.51 o 
 -11 -11   6       38.24       46.90      9.62 o 
 -10 -11   6      186.31      232.26     16.69 o 
  -9 -11   6      333.60      351.48     16.72 o 
  -8 -11   6      364.53      396.71     20.65 o 
  -7 -11   6       76.69       97.35     10.10 o 
  -6 -11   6      297.19      288.46     13.04 o 
  -5 -11   6       16.26       14.86      6.16 o 
  -4 -11   6      509.06      512.25     17.37 o 
  -3 -11   6       74.25       76.79      6.73 o 
  -2 -11   6        8.07       12.12      5.13 o 
  -1 -11   6      325.91      336.61     10.11 o 
   0 -11   6      260.01      256.93     12.72 o 
   1 -11   6       99.02       92.92      6.42 o 
   2 -11   6       66.14       67.67     14.58 o 
   3 -11   6      173.38      181.11      7.32 o 
   4 -11   6      217.31      196.05     10.13 o 
   5 -11   6       28.38       45.90     11.57 o 
   6 -11   6        1.95       -5.24      5.98 o 
   7 -11   6      171.76      156.69      8.35 o 
   8 -11   6      298.52      299.43     16.98 o 
   9 -11   6       32.08       37.09      6.25 o 
  10 -11   6        5.45       -3.48      5.67 o 
  11 -11   6      125.76      113.63     10.14 o 
  12 -11   6      260.69      158.41     18.52 o 
 -12 -10   6      309.68      251.69     28.93 o 
 -11 -10   6       86.37       93.81     20.35 o 
 -10 -10   6       20.82       27.38     20.84 o 
  -9 -10   6      103.68      111.80     24.87 o 
  -8 -10   6      360.92      418.64     17.50 o 
  -7 -10   6       11.49        6.99      6.71 o 
  -6 -10   6       10.87       19.85      4.62 o 
  -5 -10   6       26.60       35.95      5.37 o 
  -4 -10   6      387.52      356.19     13.28 o 
  -3 -10   6        0.49        4.86      4.37 o 
  -2 -10   6      211.54      194.90      6.47 o 
  -1 -10   6       10.58        8.90      2.85 o 
   0 -10   6        4.67       10.66      2.52 o 
   1 -10   6       27.08       26.60      3.35 o 
   2 -10   6      123.87      127.16      5.60 o 
   3 -10   6      111.66      117.64      5.24 o 
   4 -10   6      703.36      727.00     16.78 o 
   5 -10   6       50.02       49.01      8.46 o 
   6 -10   6       43.34       41.44      5.38 o 
   7 -10   6      400.51      391.79     19.48 o 
   8 -10   6      512.85      544.73     31.86 o 
   9 -10   6       57.26       42.50      6.34 o 
  10 -10   6      222.48      204.34     10.75 o 
  11 -10   6      343.89      351.35     27.32 o 
  12 -10   6      158.06      151.05     11.48 o 
 -12  -9   6      654.93      719.53     42.91 o 
 -11  -9   6      347.35      357.95     29.64 o 
 -10  -9   6       78.49       65.72     11.66 o 
  -9  -9   6      289.50      283.59     18.85 o 
  -8  -9   6       58.44       48.61     10.48 o 
  -7  -9   6       57.40       59.14     10.53 o 
  -6  -9   6      344.46      322.53     14.70 o 
  -5  -9   6        6.65       11.43      6.78 o 
  -4  -9   6      529.34      510.86     13.74 o 
  -3  -9   6       12.04       11.71      5.37 o 
  -2  -9   6      146.21      146.19      3.72 o 
  -1  -9   6      108.14       96.67      3.15 o 
   0  -9   6      593.55      532.11      9.87 o 
   1  -9   6       61.67       76.11      3.54 o 
   2  -9   6       79.69       77.29      6.79 o 
   3  -9   6      967.69      956.80     17.14 o 
   4  -9   6      694.07      696.59     21.64 o 
   5  -9   6      532.28      555.95     14.38 o 
   6  -9   6      428.46      437.15     12.36 o 
   7  -9   6      707.75      701.33     18.30 o 
   8  -9   6     1325.25     1442.25     32.36 o 
   9  -9   6      534.83      541.38     25.19 o 
  10  -9   6      276.89      276.40     11.49 o 
  11  -9   6      454.83      464.73     16.63 o 
  12  -9   6      712.40      755.55     60.47 o 
  13  -9   6      151.14      116.02     20.25 o 
 -12  -8   6      322.20      382.55     30.67 o 
 -11  -8   6      234.68      247.64     23.14 o 
 -10  -8   6      103.55       84.54     13.22 o 
  -9  -8   6      170.69      177.89     14.93 o 
  -8  -8   6      316.30      322.00     18.95 o 
  -7  -8   6      130.21      143.46     12.63 o 
  -6  -8   6       31.50       20.92      7.47 o 
  -5  -8   6      370.51      346.66     41.33 o 
  -4  -8   6      567.22      560.87     11.79 o 
  -3  -8   6      173.09      162.80      6.78 o 
  -2  -8   6       84.96       75.28      4.65 o 
  -1  -8   6      658.59      652.20     23.30 o 
   0  -8   6     1146.19     1089.86     15.48 o 
   1  -8   6      954.26      925.11     14.26 o 
   2  -8   6      419.98      440.00      8.54 o 
   3  -8   6     1862.73     1820.99     27.52 o 
   4  -8   6     3080.91     3089.78     75.77 o 
   5  -8   6     1290.53     1312.04     55.60 o 
   6  -8   6      767.41      771.92     17.91 o 
   7  -8   6     1575.96     1620.97     36.45 o 
   8  -8   6     1447.62     1452.78     32.94 o 
   9  -8   6      893.47      981.06     26.48 o 
  10  -8   6      255.19      274.87     12.80 o 
  11  -8   6      249.60      256.67     11.27 o 
  12  -8   6      786.95      854.93     28.83 o 
  13  -8   6      370.35      412.24     18.74 o 
 -13  -7   6      187.45      203.92     20.10 o 
 -12  -7   6      484.28      543.80     35.07 o 
 -11  -7   6       97.02       74.00     14.86 o 
 -10  -7   6       16.34        5.60      7.95 o 
  -9  -7   6      343.24      349.55     19.75 o 
  -8  -7   6     1838.45     1700.49     63.37 o 
  -7  -7   6     1634.43     1534.94     41.65 o 
  -6  -7   6      427.63      352.93     49.64 o 
  -5  -7   6     1512.78     1390.87    168.17 o 
  -4  -7   6      308.18      294.46     11.27 o 
  -3  -7   6      995.60      974.56     18.71 o 
  -2  -7   6      450.64      477.53     11.08 o 
  -1  -7   6      652.96      637.84     12.52 o 
   0  -7   6     2222.21     2257.94     27.43 o 
   1  -7   6     2102.64     2062.82     25.19 o 
   2  -7   6      751.38      753.11     11.60 o 
   3  -7   6      921.34      947.55     15.13 o 
   4  -7   6     4065.40     4147.37     75.43 o 
   5  -7   6     1249.00     1333.51     29.80 o 
   6  -7   6      789.86      779.65     25.90 o 
   7  -7   6      985.92      969.00     39.57 o 
   8  -7   6     1031.47     1028.78     26.57 o 
   9  -7   6      941.36     1001.52     24.08 o 
  10  -7   6      109.28      120.93      8.65 o 
  11  -7   6      359.33      384.41     13.86 o 
  12  -7   6      199.14      203.70     10.28 o 
  13  -7   6      306.10      316.10     14.34 o 
  14  -7   6       14.91       17.78      8.34 o 
 -13  -6   6      513.52      552.79     36.86 o 
 -12  -6   6       10.75       12.04     11.20 o 
 -11  -6   6      686.89      734.25     36.41 o 
 -10  -6   6      111.68       94.20     10.87 o 
  -9  -6   6       46.52       36.72      8.72 o 
  -8  -6   6      184.22      202.78     17.97 o 
  -7  -6   6      170.53      212.10     12.20 o 
  -6  -6   6       32.75       28.85      3.77 o 
  -5  -6   6       40.33       27.07      5.94 o 
  -4  -6   6     1576.89     1481.83     40.18 o 
  -3  -6   6        1.37        0.70      3.45 o 
  -2  -6   6      870.01      803.81     17.42 o 
  -1  -6   6      937.20      964.81     11.88 o 
   0  -6   6     1077.19     1102.01     14.28 o 
   1  -6   6     1248.92     1208.67     19.49 o 
   2  -6   6      810.85      881.14     13.24 o 
   3  -6   6     1248.54     1404.37     44.24 o 
   4  -6   6      516.89      573.23     14.94 o 
   5  -6   6     1295.06     1227.06     43.79 o 
   6  -6   6       71.38       78.69      7.49 o 
   7  -6   6      548.93      593.91     33.42 o 
   8  -6   6     1871.15     1844.23     35.30 o 
   9  -6   6      174.46      189.88     20.97 o 
  10  -6   6       49.35       46.36     15.73 o 
  11  -6   6      147.81      157.35      9.90 o 
  12  -6   6      100.49       94.46     13.92 o 
  13  -6   6       19.83       16.28      8.58 o 
  14  -6   6        1.54       13.05     12.64 o 
 -13  -5   6        0.38        2.56     15.09 o 
 -12  -5   6      446.44      470.34     27.75 o 
 -11  -5   6        4.09       -3.55      8.39 o 
 -10  -5   6       97.47       83.95     11.12 o 
  -9  -5   6       67.27       71.42      7.54 o 
  -8  -5   6       34.96       24.97      4.92 o 
  -7  -5   6      495.86      447.97     20.85 o 
  -6  -5   6       12.45       11.77      3.20 o 
  -5  -5   6      162.00      162.99     15.64 o 
  -4  -5   6      192.33      168.80      5.82 o 
  -3  -5   6     1503.92     1397.07    115.12 o 
  -2  -5   6      274.03      266.63      7.62 o 
  -1  -5   6      375.18      429.96      5.86 o 
   0  -5   6     1335.99     1321.31     15.57 o 
   1  -5   6      492.36      494.44      7.28 o 
   2  -5   6     2778.88     2958.57     37.28 o 
   3  -5   6     5638.01     5752.23     79.31 o 
   4  -5   6     2995.44     3168.44    111.65 o 
   5  -5   6     1321.10     1297.12     25.34 o 
   6  -5   6      507.60      480.72     12.97 o 
   7  -5   6      130.05      130.23     10.96 o 
   8  -5   6      694.34      730.06     27.61 o 
   9  -5   6     1398.95     1351.10     27.62 o 
  10  -5   6       73.99       67.54      6.05 o 
  11  -5   6        5.93       21.07      7.00 o 
  12  -5   6     1287.88     1363.90     67.53 o 
  13  -5   6      337.14      342.95     32.34 o 
  14  -5   6      100.75       88.84     11.14 o 
  15  -5   6       33.01       14.21      7.83 o 
 -13  -4   6       21.90       30.43     15.88 o 
 -12  -4   6        0.71       -3.32      8.92 o 
 -11  -4   6      321.89      335.91     21.69 o 
 -10  -4   6        1.60        4.09      2.63 o 
  -9  -4   6       66.51       69.56      7.22 o 
  -8  -4   6       54.98       67.39      3.34 o 
  -7  -4   6       22.16       29.92      1.53 o 
  -6  -4   6        3.86        0.75      4.09 o 
  -5  -4   6        2.67        0.88      2.03 o 
  -4  -4   6       73.54       80.47      3.99 o 
  -3  -4   6      884.22      791.64     50.31 o 
  -2  -4   6      441.94      400.14     11.89 o 
  -1  -4   6        1.29        4.32      0.56 o 
   0  -4   6     2184.41     2232.94     24.56 o 
   1  -4   6     2615.35     2459.92     28.53 o 
   2  -4   6     1328.76     1167.14     16.29 o 
   3  -4   6      263.54      285.33      7.52 o 
   4  -4   6     4491.64     4432.63    164.31 o 
   5  -4   6     3860.63     3838.35     81.54 o 
   6  -4   6      781.06      766.67     15.72 o 
   7  -4   6      590.99      513.64     13.00 o 
   8  -4   6      639.37      608.09     14.74 o 
   9  -4   6     1561.81     1537.94     30.40 o 
  10  -4   6      775.67      860.82     24.99 o 
  11  -4   6       56.34       54.61      5.96 o 
  12  -4   6       93.47       97.08      9.36 o 
  13  -4   6      114.13      123.35      9.35 o 
  14  -4   6       43.26       46.22      9.58 o 
  15  -4   6        1.22        6.08      7.96 o 
 -14  -3   6      201.88      223.10     24.37 o 
 -13  -3   6        7.78       10.74      9.95 o 
 -12  -3   6       36.92       51.32     14.65 o 
 -11  -3   6      696.50      691.57     21.88 o 
 -10  -3   6      148.62      162.77     17.95 o 
  -9  -3   6       23.08       18.43      6.03 o 
  -8  -3   6      909.90      877.14     25.18 o 
  -7  -3   6      176.16      217.79      5.93 o 
  -6  -3   6      800.17      757.64     10.54 o 
  -5  -3   6      213.89      224.40     10.79 o 
  -4  -3   6     2266.70     2106.04     46.42 o 
  -3  -3   6     4931.57     4746.57    161.92 o 
  -2  -3   6     1162.82     1075.27     27.40 o 
  -1  -3   6     1628.92     1721.50     29.27 o 
   0  -3   6     2128.05     2006.10     31.64 o 
   1  -3   6     9302.36     9357.16    101.45 o 
   2  -3   6     6066.12     6011.13     71.37 o 
   3  -3   6     1949.35     1902.63     45.99 o 
   4  -3   6     5695.79     5484.33     85.23 o 
   5  -3   6     3607.18     3388.15     54.30 o 
   6  -3   6     3048.47     2979.26     50.41 o 
   7  -3   6      247.29      245.86      7.97 o 
   8  -3   6     2402.66     2381.43     43.55 o 
   9  -3   6     1893.85     1889.47     37.67 o 
  10  -3   6      656.26      630.23     36.50 o 
  11  -3   6      204.88      211.95     16.55 o 
  12  -3   6      404.30      435.17     14.20 o 
  13  -3   6      477.29      486.61     38.74 o 
  14  -3   6       34.28       42.22      7.26 o 
  15  -3   6       12.24       11.05      8.28 o 
 -14  -2   6      204.88      209.91     25.01 o 
 -13  -2   6       23.39       39.30     15.83 o 
 -12  -2   6      317.87      301.09     12.76 o 
 -11  -2   6      721.65      750.35     34.48 o 
 -10  -2   6       69.53       66.29      7.24 o 
  -9  -2   6       91.89       81.24      4.70 o 
  -8  -2   6      100.44      120.84      5.07 o 
  -7  -2   6     2559.56     2392.80     54.13 o 
  -6  -2   6     1023.08     1032.51     15.33 o 
  -5  -2   6       77.69       76.59      3.08 o 
  -4  -2   6     1930.93     1866.31     26.25 o 
  -3  -2   6     2544.27     2557.92     27.94 o 
  -2  -2   6     3271.07     3099.01     40.20 o 
  -1  -2   6     1117.24     1094.40     15.35 o 
   0  -2   6     4825.97     4692.85     77.08 o 
   1  -2   6     6277.92     6052.94     60.23 o 
   2  -2   6     8676.37     8505.03    104.21 o 
   3  -2   6     1161.49     1093.38     46.34 o 
   4  -2   6     2122.33     2016.68     50.99 o 
   5  -2   6     3690.94     3417.05     65.82 o 
   6  -2   6     1189.26     1104.81     21.72 o 
   7  -2   6      315.59      331.23      8.82 o 
   8  -2   6     1289.47     1222.73     24.18 o 
   9  -2   6      864.60      880.88     19.67 o 
  10  -2   6       42.56       40.26     11.10 o 
  11  -2   6       23.60       24.40      5.54 o 
  12  -2   6      140.31      143.96     13.89 o 
  13  -2   6      246.39      253.21     20.54 o 
  14  -2   6        2.34       -4.53      5.33 o 
  15  -2   6        7.85        2.92      5.36 o 
  16  -2   6        1.22        7.64     10.18 o 
 -14  -1   6       64.42       39.68     12.30 o 
 -13  -1   6        7.95       -4.86      6.14 o 
 -12  -1   6       90.92      102.19      6.87 o 
 -11  -1   6      180.28      168.38     16.42 o 
 -10  -1   6        6.16        3.47      6.39 o 
  -9  -1   6        3.24        0.22      6.78 o 
  -8  -1   6       73.49       84.21      5.14 o 
  -7  -1   6      872.83      827.57     17.04 o 
  -6  -1   6     2593.91     2487.56     32.64 o 
  -5  -1   6      593.91      606.73      9.87 o 
  -4  -1   6     1130.02     1048.36     12.39 o 
  -3  -1   6     2345.22     2272.54     25.24 o 
  -2  -1   6     1612.32     1622.11     17.64 o 
  -1  -1   6       52.88       40.86      1.12 o 
   0  -1   6      904.83      877.39     21.81 o 
   1  -1   6     3503.03     3328.63     34.73 o 
   2  -1   6      292.16      263.29      4.93 o 
   3  -1   6       32.72       24.14      2.15 o 
   4  -1   6     1551.21     1531.96     22.60 o 
   5  -1   6     1447.95     1286.13     33.76 o 
   6  -1   6      344.66      358.87      8.87 o 
   7  -1   6      141.30      121.77      5.26 o 
   8  -1   6      116.90      112.53      5.69 o 
   9  -1   6      504.16      465.18     12.51 o 
  10  -1   6        5.15       14.56      4.33 o 
  11  -1   6       13.26       15.87      5.99 o 
  12  -1   6       44.04       46.88      7.52 o 
  13  -1   6      209.90      247.11     10.86 o 
  14  -1   6        2.66        0.53      6.24 o 
  15  -1   6       35.85       20.57      6.33 o 
  16  -1   6        6.19       11.57     10.56 o 
 -14   0   6      150.85      105.41     11.48 o 
 -13   0   6        6.47       10.74      5.88 o 
 -12   0   6        2.93       -2.59      4.71 o 
 -11   0   6       70.37       77.95      5.69 o 
 -10   0   6      356.89      336.03     23.35 o 
  -9   0   6        3.88        1.73      3.58 o 
  -8   0   6      147.90      156.07      5.17 o 
  -7   0   6      819.41      766.56     22.21 o 
  -6   0   6     1133.06     1106.74     16.10 o 
  -5   0   6      200.58      175.19      3.56 o 
  -4   0   6     2520.24     2450.35     30.23 o 
  -3   0   6      776.91      704.18      8.69 o 
  -2   0   6      486.79      471.52      9.71 o 
  -1   0   6      921.07      917.53     20.83 o 
   0   0   6      551.90      580.32     12.33 o 
   1   0   6     2952.74     2943.82     32.04 o 
   2   0   6     1024.14      999.85     12.15 o 
   3   0   6      720.95      739.78     25.13 o 
   4   0   6       13.90       12.96      1.70 o 
   5   0   6     4707.09     4752.00     74.53 o 
   6   0   6      154.14      152.25      5.39 o 
   7   0   6       55.08       57.17      4.37 o 
   8   0   6      103.70      113.01     15.55 o 
   9   0   6      310.59      285.73      8.96 o 
  10   0   6      247.00      239.63      8.31 o 
  11   0   6       59.56       58.99      5.12 o 
  12   0   6       26.25       18.34      9.13 o 
  13   0   6       79.75       83.09      7.26 o 
  14   0   6      221.41      256.72     13.29 o 
  15   0   6        7.64        7.05      6.05 o 
  16   0   6       10.05       27.33     15.06 o 
 -14   1   6       13.24        8.46      6.88 o 
 -13   1   6       19.57       21.20      6.34 o 
 -12   1   6       32.47       35.79      8.09 o 
 -11   1   6        9.78        6.09      4.61 o 
 -10   1   6      489.57      514.04     14.45 o 
  -9   1   6      107.26      109.66      7.53 o 
  -8   1   6       29.33       24.28      2.63 o 
  -7   1   6       13.23       16.88      2.64 o 
  -6   1   6      767.34      697.87     10.94 o 
  -5   1   6      845.05      775.15     25.45 o 
  -4   1   6      606.18      616.77      8.69 o 
  -3   1   6     7248.32     7349.98     86.81 o 
  -2   1   6     6328.56     6267.03     76.57 o 
  -1   1   6     5484.08     5813.66     58.01 o 
   0   1   6     2169.87     2286.78     52.15 o 
   1   1   6     6647.11     6741.77     83.49 o 
   2   1   6     2733.40     2643.14     27.27 o 
   3   1   6     3938.64     4028.97     97.82 o 
   4   1   6     1145.45     1095.00     16.00 o 
   5   1   6      473.91      393.07      8.92 o 
   6   1   6     3519.42     3441.99     55.17 o 
   7   1   6      965.66      871.50     17.44 o 
   8   1   6       17.06       14.86      3.44 o 
   9   1   6      784.08      755.43     16.75 o 
  10   1   6      796.04      767.94     21.78 o 
  11   1   6       14.81       13.68      3.32 o 
  12   1   6      312.62      328.57     11.15 o 
  13   1   6      766.71      770.80     20.47 o 
  14   1   6      273.03      276.85     14.50 o 
  15   1   6      165.02      145.30     11.72 o 
  16   1   6      187.47      190.47     14.12 o 
 -14   2   6      122.85       66.77     10.71 o 
 -13   2   6       32.27       29.92      6.47 o 
 -12   2   6       12.05       16.41     10.98 o 
 -11   2   6      463.55      500.60     15.09 o 
 -10   2   6      472.78      463.21     45.69 o 
  -9   2   6      248.44      249.88      7.32 o 
  -8   2   6      228.23      216.09      6.14 o 
  -7   2   6     2800.22     2706.36     71.74 o 
  -6   2   6     4390.10     4316.90     71.73 o 
  -5   2   6     6350.55     6109.85     83.31 o 
  -4   2   6     4223.42     4226.99     49.43 o 
  -3   2   6     2952.42     2931.23     41.69 o 
  -2   2   6     8336.56     7957.07    179.96 o 
  -1   2   6     5082.65     4870.62     55.60 o 
   0   2   6     1120.36     1122.26     15.88 o 
   1   2   6     5272.87     5125.50     66.35 o 
   2   2   6     6914.73     6889.84     75.53 o 
   3   2   6     6204.62     6614.19    277.39 o 
   4   2   6     6261.13     6722.63    149.05 o 
   5   2   6     9067.74     9082.31    178.92 o 
   6   2   6     3360.71     3294.92     80.42 o 
   7   2   6      317.95      296.75      8.15 o 
   8   2   6       77.78       65.33      4.22 o 
   9   2   6      155.12      136.91     12.61 o 
  10   2   6      791.94      775.04     18.11 o 
  11   2   6       71.14       76.85      9.81 o 
  12   2   6        1.12        5.15      5.34 o 
  13   2   6      227.13      229.18     10.03 o 
  14   2   6      272.32      282.37     11.83 o 
  15   2   6        2.73       10.24      7.21 o 
  16   2   6      101.80      112.41     10.84 o 
 -14   3   6      237.21      205.77     19.72 o 
 -13   3   6      117.63      153.20     12.66 o 
 -12   3   6        6.22        1.00      7.66 o 
 -11   3   6      342.87      366.69     40.00 o 
 -10   3   6     1210.45     1252.44     23.99 o 
  -9   3   6      399.11      406.43      9.80 o 
  -8   3   6      725.28      716.66     33.00 o 
  -7   3   6      687.92      674.62     21.27 o 
  -6   3   6     1860.92     1790.43     27.19 o 
  -5   3   6     2725.49     2615.97     85.19 o 
  -4   3   6      661.73      705.06     11.22 o 
  -3   3   6     2427.14     2324.52     28.35 o 
  -2   3   6     7627.35     7430.12     93.22 o 
  -1   3   6     5535.83     5540.94     64.34 o 
   0   3   6      142.61      119.34      2.79 o 
   1   3   6     6407.19     6633.10    202.61 o 
   2   3   6     3300.35     3174.53     51.69 o 
   3   3   6      143.06      121.11      4.89 o 
   4   3   6      336.36      448.81      7.32 o 
   5   3   6        4.16       13.71      3.86 o 
   6   3   6     1796.97     1666.94     26.76 o 
   7   3   6        1.09        0.06      4.21 o 
   8   3   6      786.42      778.33     16.84 o 
   9   3   6       62.87       69.94      4.40 o 
  10   3   6      619.82      630.09     15.00 o 
  11   3   6       71.47       66.34      5.27 o 
  12   3   6       20.52       24.55      4.36 o 
  13   3   6      460.53      463.32     14.14 o 
  14   3   6      381.70      376.52     21.13 o 
  15   3   6      182.23      194.46     13.83 o 
  16   3   6       37.73       39.10      9.41 o 
 -14   4   6      209.07      147.71     15.55 o 
 -13   4   6      229.06      223.57     13.86 o 
 -12   4   6      102.13      108.89      8.11 o 
 -11   4   6      100.79      116.04      8.39 o 
 -10   4   6      657.66      658.85     15.37 o 
  -9   4   6     1116.90     1090.33     46.62 o 
  -8   4   6        9.86        6.87      3.19 o 
  -7   4   6     2149.69     2231.25     34.18 o 
  -6   4   6     1552.96     1510.34     47.20 o 
  -5   4   6     2743.22     2715.79     52.59 o 
  -4   4   6      482.54      468.12      7.84 o 
  -3   4   6     1576.64     1558.11     24.01 o 
  -2   4   6     4387.16     4234.96     54.34 o 
  -1   4   6       19.66       29.87      1.50 o 
   0   4   6     2774.30     2847.92     88.18 o 
   1   4   6       86.92      141.13      3.45 o 
   2   4   6     7206.00     7605.65     97.29 o 
   3   4   6       99.41      116.52      3.12 o 
   4   4   6      414.99      408.85      7.08 o 
   5   4   6      499.72      509.21      9.70 o 
   6   4   6      662.33      673.93     12.34 o 
   7   4   6      165.23      167.60      5.65 o 
   8   4   6       41.85       37.02      4.69 o 
   9   4   6      719.57      721.49     15.74 o 
  10   4   6       50.51       58.90      4.58 o 
  11   4   6        7.72        8.01      3.96 o 
  12   4   6      352.18      363.57     11.40 o 
  13   4   6      444.42      460.74     20.11 o 
  14   4   6      132.80      106.42      7.52 o 
  15   4   6       99.21       97.04     10.71 o 
  16   4   6        0.52        8.46      8.18 o 
 -13   5   6      147.62      165.30     13.99 o 
 -12   5   6       34.53       39.29      6.98 o 
 -11   5   6       39.17       39.65     17.64 o 
 -10   5   6      580.27      590.12     14.00 o 
  -9   5   6      122.51      127.67      7.75 o 
  -8   5   6      528.60      542.24     38.52 o 
  -7   5   6        1.73        0.89      1.96 o 
  -6   5   6     4185.11     4162.70     59.15 o 
  -5   5   6      298.16      301.62      6.26 o 
  -4   5   6        4.58        6.03      1.69 o 
  -3   5   6      509.87      498.81      9.29 o 
  -2   5   6     1547.57     1455.00     20.28 o 
  -1   5   6      524.89      491.40      9.27 o 
   0   5   6      135.48      155.45      3.80 o 
   1   5   6      884.07      928.57     16.06 o 
   2   5   6      561.06      568.92      9.43 o 
   3   5   6      230.94      258.54      5.04 o 
   4   5   6       15.75       20.04      2.84 o 
   5   5   6       73.17       70.90      2.65 o 
   6   5   6      659.14      650.35     22.05 o 
   7   5   6      160.12      168.25      4.96 o 
   8   5   6      121.25      112.62      4.93 o 
   9   5   6       41.22       42.18      4.24 o 
  10   5   6      175.52      175.59      6.80 o 
  11   5   6       73.89       84.15      5.53 o 
  12   5   6       42.72       34.34      6.69 o 
  13   5   6      317.94      323.80     18.51 o 
  14   5   6      583.48      604.40     20.44 o 
  15   5   6      117.32      108.04     10.64 o 
  16   5   6      122.57      101.82     11.30 o 
 -13   6   6       37.50       35.95      9.41 o 
 -12   6   6        2.55        3.36      6.93 o 
 -11   6   6       24.10       20.61      6.74 o 
 -10   6   6      241.95      252.65     10.66 o 
  -9   6   6      275.19      269.91     16.00 o 
  -8   6   6       92.34       88.12      5.17 o 
  -7   6   6      181.33      184.51      5.21 o 
  -6   6   6     1663.19     1644.92     38.89 o 
  -5   6   6      732.14      791.03     13.18 o 
  -4   6   6      178.07      197.54      4.28 o 
  -3   6   6     1307.77     1293.48     18.31 o 
  -2   6   6     2564.99     2583.14     39.93 o 
  -1   6   6     2826.95     2888.10     41.83 o 
   0   6   6     1039.01      998.06     16.26 o 
   1   6   6      322.57      367.20      7.33 o 
   2   6   6     1418.60     1344.07     82.26 o 
   3   6   6      498.67      482.97      9.19 o 
   4   6   6      131.86      137.55      4.86 o 
   5   6   6       13.96       13.56      1.96 o 
   6   6   6      889.24      881.66     15.45 o 
   7   6   6      244.40      252.50      6.47 o 
   8   6   6       21.17       24.60      2.93 o 
   9   6   6      272.45      286.32      7.27 o 
  10   6   6      583.80      567.18     26.09 o 
  11   6   6     1224.02     1283.73     29.06 o 
  12   6   6      176.14      174.25     10.41 o 
  13   6   6      879.06      914.49     89.84 o 
  14   6   6      801.83      849.51     27.97 o 
  15   6   6      331.13      318.56     17.70 o 
  16   6   6      225.30      194.00     21.38 o 
 -13   7   6      636.15      557.38     41.55 o 
 -12   7   6       79.07       56.10     17.32 o 
 -11   7   6      183.84      212.10     11.54 o 
 -10   7   6      185.33      175.73     10.41 o 
  -9   7   6      961.58      989.13     37.27 o 
  -8   7   6      898.31      922.12     19.24 o 
  -7   7   6      691.52      694.79     15.19 o 
  -6   7   6     1435.77     1475.16     50.83 o 
  -5   7   6     1366.87     1385.99     36.87 o 
  -4   7   6     2142.91     2168.16     31.10 o 
  -3   7   6      550.79      505.22      8.13 o 
  -2   7   6     3486.34     3418.40     51.38 o 
  -1   7   6     3030.17     2915.60     42.84 o 
   0   7   6     1062.72      996.38     17.15 o 
   1   7   6     3228.45     3170.06     48.86 o 
   2   7   6     1911.14     1922.58     56.22 o 
   3   7   6     2902.20     3059.20     88.68 o 
   4   7   6      105.25      116.31      5.14 o 
   5   7   6     1035.18     1140.46     19.88 o 
   6   7   6      509.77      503.78     10.12 o 
   7   7   6      909.52      972.21     17.60 o 
   8   7   6       82.65       77.20      3.56 o 
   9   7   6       84.53       87.95      4.65 o 
  10   7   6     1456.09     1500.31     29.75 o 
  11   7   6      564.46      601.27     16.46 o 
  12   7   6      112.80      105.67      5.92 o 
  13   7   6      181.46      173.12     21.79 o 
  14   7   6      551.73      564.27     18.13 o 
  15   7   6      327.46      310.69     17.26 o 
  16   7   6      255.32      214.11     20.59 o 
 -12   8   6      409.76      417.11     20.90 o 
 -11   8   6      290.30      273.20     11.74 o 
 -10   8   6     1667.67     1826.71    139.67 o 
  -9   8   6     1554.57     1615.98     31.80 o 
  -8   8   6      687.06      719.31     16.07 o 
  -7   8   6     1179.68     1142.74     22.95 o 
  -6   8   6     1627.43     1637.28     27.06 o 
  -5   8   6     2300.63     2323.80     90.26 o 
  -4   8   6      694.62      721.95     19.72 o 
  -3   8   6      735.63      790.93     36.35 o 
  -2   8   6      541.62      542.87     11.07 o 
  -1   8   6     3796.99     3722.11     54.89 o 
   0   8   6      473.11      489.48     10.01 o 
   1   8   6       68.33       62.08      3.29 o 
   2   8   6     1187.13     1273.37     55.44 o 
   3   8   6     1010.39     1071.70     31.97 o 
   4   8   6       20.15       19.89      1.91 o 
   5   8   6       80.86       59.75      2.68 o 
   6   8   6      489.50      479.79      9.45 o 
   7   8   6      236.49      234.46      5.52 o 
   8   8   6      175.31      183.73      4.65 o 
   9   8   6       46.82       44.00      6.95 o 
  10   8   6      193.80      215.53      6.97 o 
  11   8   6      538.15      548.47     13.21 o 
  12   8   6      128.23      137.56      7.88 o 
  13   8   6        3.58       -0.18      4.78 o 
  14   8   6      196.08      213.00     10.75 o 
  15   8   6      300.77      302.81     17.27 o 
 -12   9   6      512.99      564.88     38.78 o 
 -11   9   6      166.09      144.87     18.74 o 
 -10   9   6      156.14      147.81      8.76 o 
  -9   9   6      874.75      922.48     20.58 o 
  -8   9   6      195.81      218.50      8.02 o 
  -7   9   6      230.79      240.35     21.91 o 
  -6   9   6     1025.46     1005.38     20.05 o 
  -5   9   6     2889.30     2819.73    126.64 o 
  -4   9   6     1415.22     1300.81     33.47 o 
  -3   9   6      484.24      455.04     12.60 o 
  -2   9   6       84.91       94.74      5.74 o 
  -1   9   6       48.00       49.63      3.42 o 
   0   9   6     1388.35     1275.52     21.32 o 
   1   9   6      362.30      339.88     14.42 o 
   2   9   6       37.21       31.63      2.46 o 
   3   9   6      527.96      466.45     10.23 o 
   4   9   6        0.90        5.22      1.98 o 
   5   9   6      761.41      753.60     22.39 o 
   6   9   6       75.78       60.02      3.16 o 
   7   9   6       90.18      118.07      3.52 o 
   8   9   6      102.05      103.60      4.37 o 
   9   9   6       38.79       37.25      3.60 o 
  10   9   6      248.24      243.38     18.56 o 
  11   9   6      301.62      324.62     12.94 o 
  12   9   6       78.96       81.75      6.38 o 
  13   9   6       21.60       22.65      4.67 o 
  14   9   6        4.85       -1.88      6.08 o 
  15   9   6      151.77      132.81     31.66 o 
 -11  10   6       26.54       18.84      7.97 o 
 -10  10   6      206.04      182.40     11.25 o 
  -9  10   6      757.79      772.11     21.52 o 
  -8  10   6       48.04       39.79      8.63 o 
  -7  10   6       21.22       29.30      4.03 o 
  -6  10   6        4.14        6.13      5.97 o 
  -5  10   6      289.25      316.02     11.08 o 
  -4  10   6        0.95        0.86      3.57 o 
  -3  10   6      298.67      272.38      6.34 o 
  -2  10   6        8.99       11.71      3.57 o 
  -1  10   6      281.90      285.43      7.61 o 
   0  10   6      537.28      556.84     10.86 o 
   1  10   6      152.20      152.98      5.01 o 
   2  10   6       54.12       62.86      4.08 o 
   3  10   6      297.31      266.37     13.45 o 
   4  10   6      616.75      577.89     13.50 o 
   5  10   6      162.78      121.52      6.32 o 
   6  10   6      173.03      160.93      5.17 o 
   7  10   6      599.12      565.73     14.05 o 
   8  10   6       44.04       59.98      6.66 o 
   9  10   6      286.15      288.42      8.04 o 
  10  10   6      448.93      507.32     12.42 o 
  11  10   6     1096.92     1132.46     27.48 o 
  12  10   6      150.86      141.92      7.72 o 
  13  10   6      109.98      131.79     11.99 o 
  14  10   6      855.10      901.01     58.35 o 
  15  10   6     1205.55      999.53     62.72 o 
 -11  11   6       31.59       31.94     11.26 o 
 -10  11   6      142.08      134.11     11.16 o 
  -9  11   6      184.94      186.70     11.91 o 
  -8  11   6      370.73      377.65     19.73 o 
  -7  11   6        9.22       10.80      5.37 o 
  -6  11   6      292.17      310.09      9.56 o 
  -5  11   6      323.14      324.79     25.91 o 
  -4  11   6      705.99      656.06     17.21 o 
  -3  11   6       92.03       93.08      4.28 o 
  -2  11   6      462.60      457.34     10.65 o 
  -1  11   6     1133.32     1113.79     23.47 o 
   0  11   6      234.93      244.66      6.70 o 
   1  11   6      115.70      112.61      9.68 o 
   2  11   6       16.21       15.59      3.08 o 
   3  11   6      384.21      435.13      9.87 o 
   4  11   6        5.05       15.01      2.92 o 
   5  11   6       57.32       39.29      3.15 o 
   6  11   6      490.90      534.39     13.65 o 
   7  11   6     1705.18     1710.22     36.88 o 
   8  11   6      632.34      630.17     16.34 o 
   9  11   6       22.72       17.45      4.81 o 
  10  11   6      839.34      859.65     25.81 o 
  11  11   6     1014.22     1078.95     27.80 o 
  12  11   6      791.95      864.92     44.40 o 
  13  11   6      265.76      259.65     14.51 o 
  14  11   6       77.62       66.94     11.53 o 
 -10  12   6      122.09       85.80     12.41 o 
  -9  12   6      443.81      451.57     19.22 o 
  -8  12   6      574.76      574.58     28.60 o 
  -7  12   6      389.45      412.78     26.05 o 
  -6  12   6      113.07      130.74     14.44 o 
  -5  12   6     1008.62     1033.85     43.26 o 
  -4  12   6      371.86      382.03      9.94 o 
  -3  12   6      189.51      190.04      7.60 o 
  -2  12   6      667.67      682.01     15.36 o 
  -1  12   6      811.16      833.94     16.00 o 
   0  12   6      996.71     1002.19     18.58 o 
   1  12   6       36.17       36.74      4.88 o 
   2  12   6      389.56      387.61      8.87 o 
   3  12   6     1054.10     1084.71     28.49 o 
   4  12   6     1125.13     1144.82     34.20 o 
   5  12   6      209.63      209.14     14.02 o 
   6  12   6      860.92      858.23     21.14 o 
   7  12   6     1637.22     1633.28     37.09 o 
   8  12   6      393.27      419.51     12.49 o 
   9  12   6      107.58      104.21     18.77 o 
  10  12   6      327.51      348.21     15.13 o 
  11  12   6      954.70     1026.03     32.96 o 
  12  12   6     1094.29     1175.03     36.06 o 
  13  12   6     1392.60     1475.14     54.31 o 
  14  12   6     1013.82      941.52     56.95 o 
  -9  13   6      358.01      370.32     45.96 o 
  -8  13   6      626.44      596.69     21.52 o 
  -7  13   6       99.55      104.44     12.01 o 
  -6  13   6       61.62       58.56      6.40 o 
  -5  13   6      459.03      476.45     17.10 o 
  -4  13   6      769.54      799.47     18.22 o 
  -3  13   6       17.14       18.36      4.77 o 
  -2  13   6      178.60      178.95      6.95 o 
  -1  13   6      578.61      598.18     14.38 o 
   0  13   6      320.05      336.28      9.74 o 
   1  13   6        3.94        6.51      3.23 o 
   2  13   6       65.46       63.94      6.05 o 
   3  13   6      579.90      601.24     13.27 o 
   4  13   6      252.62      241.93      8.83 o 
   5  13   6      944.23      956.70     22.51 o 
   6  13   6        6.26        9.80      5.18 o 
   7  13   6      580.87      625.92     17.03 o 
   8  13   6      535.33      550.64     16.95 o 
   9  13   6      281.94      297.08     13.33 o 
  10  13   6      287.14      309.62     15.85 o 
  11  13   6      165.51      184.76     11.79 o 
  12  13   6      382.37      361.70     17.41 o 
  13  13   6       41.62       27.75     17.59 o 
  -9  14   6      251.00      195.35     18.34 o 
  -8  14   6      456.88      417.90     21.50 o 
  -7  14   6       38.31       33.62      6.72 o 
  -6  14   6       41.50       44.77      8.12 o 
  -5  14   6      177.96      187.68      8.17 o 
  -4  14   6        0.94       -3.56      3.99 o 
  -3  14   6      253.56      257.08      9.24 o 
  -2  14   6      439.58      463.55     36.53 o 
  -1  14   6      103.77      104.63      5.39 o 
   0  14   6       13.07        8.11      3.53 o 
   1  14   6       43.48       40.33      5.06 o 
   2  14   6        2.51        3.83      2.74 o 
   3  14   6       27.29       32.78      7.61 o 
   4  14   6      374.19      380.11     12.11 o 
   5  14   6       31.03       23.59      4.60 o 
   6  14   6      618.33      660.85     22.50 o 
   7  14   6       28.74       43.67      8.72 o 
   8  14   6      419.46      444.46     18.10 o 
   9  14   6      348.50      356.36     15.10 o 
  10  14   6        0.81       11.04     15.00 o 
  11  14   6      222.80      226.03     27.80 o 
  12  14   6       96.22       82.96     10.77 o 
  13  14   6       11.06       10.23      7.47 o 
  -8  15   6      201.94      153.06     14.09 o 
  -7  15   6        0.96       12.61      7.94 o 
  -6  15   6       11.41        4.80      9.98 o 
  -5  15   6       26.74       25.25      6.18 o 
  -4  15   6       50.89       54.11      5.92 o 
  -3  15   6        0.95       -4.12      4.12 o 
  -2  15   6       55.53       57.40      8.96 o 
  -1  15   6       58.59       62.22      5.23 o 
   0  15   6      103.40      115.58      5.95 o 
   1  15   6       82.18       84.96      5.37 o 
   2  15   6       10.20       14.45      4.97 o 
   3  15   6      142.16      149.33      8.07 o 
   4  15   6      361.96      406.13     13.31 o 
   5  15   6       72.18       84.67      6.78 o 
   6  15   6       87.83       95.91      8.84 o 
   7  15   6      807.16      893.15     30.75 o 
   8  15   6      707.95      749.13     31.17 o 
   9  15   6      181.73      188.11     17.47 o 
  10  15   6      172.30      151.53     11.22 o 
  11  15   6      511.40      593.82     28.57 o 
  12  15   6      413.83      341.81     29.57 o 
  -7  16   6       21.84        9.96      7.88 o 
  -6  16   6       36.07       28.65     16.35 o 
  -5  16   6       84.65       69.20     12.16 o 
  -4  16   6       65.46       51.86      8.03 o 
  -3  16   6       18.70       12.78      5.62 o 
  -2  16   6        3.76       -1.27      5.74 o 
  -1  16   6      205.73      220.14     10.52 o 
   0  16   6      452.81      478.07     19.45 o 
   1  16   6      282.49      288.21     11.60 o 
   2  16   6       33.09       29.90      8.45 o 
   3  16   6      438.88      441.79     14.76 o 
   4  16   6      953.04      999.94     35.78 o 
   5  16   6      513.39      554.36     20.38 o 
   6  16   6       31.02       13.91      8.79 o 
   7  16   6      314.42      304.24     14.78 o 
   8  16   6     1210.95     1289.50    155.47 o 
   9  16   6      473.88      454.72     20.00 o 
  10  16   6      422.07      417.90     55.71 o 
  11  16   6      485.16      449.09     33.23 o 
  -5  17   6      215.07      192.70     24.73 o 
  -4  17   6      778.82      676.61     28.73 o 
  -3  17   6      436.36      367.81     19.51 o 
  -2  17   6       51.55       42.04      8.76 o 
  -1  17   6      358.34      360.96     14.59 o 
   0  17   6     1378.99     1367.51     34.57 o 
   1  17   6      680.40      720.82     51.06 o 
   2  17   6      631.87      645.75     46.81 o 
   3  17   6      312.52      317.06     26.11 o 
   4  17   6      377.40      441.97     38.64 o 
   5  17   6      674.24      745.77     79.59 o 
   6  17   6      637.56      673.90     86.34 o 
   7  17   6     1332.01     1331.25    129.82 o 
   8  17   6     1096.41     1160.17     74.36 o 
   9  17   6      623.62      597.90     75.42 o 
  10  17   6       74.12       66.00     13.50 o 
  -4  18   6      112.15      108.37     19.97 o 
  -3  18   6      116.91       93.67     13.10 o 
  -2  18   6       20.05       25.02     11.33 o 
  -1  18   6       95.15       95.39     21.82 o 
   0  18   6      249.62      223.11     31.96 o 
   1  18   6      300.79      297.03     17.32 o 
   2  18   6       64.41       65.47     12.41 o 
   3  18   6      252.41      253.81     31.11 o 
   4  18   6      234.04      235.56     15.09 o 
   5  18   6       58.44       44.91      9.57 o 
   6  18   6        1.60       11.96      8.56 o 
   7  18   6       15.19       11.52      9.43 o 
   8  18   6      156.32      129.21     12.44 o 
  -1  19   6       20.45       11.71     10.51 o 
   0  19   6        8.15       25.06     15.52 o 
   1  19   6       66.20       58.55     11.53 o 
   2  19   6       62.20       62.64     10.22 o 
   3  19   6      360.36      366.87     28.12 o 
   4  19   6      790.22      723.04     87.56 o 
   5  19   6     1074.98     1028.81     45.71 o 
   6  19   6      217.39      181.73     18.98 o 
  -2 -17   7      133.96      177.01     27.23 o 
  -1 -17   7      154.99      134.41     21.15 o 
   0 -17   7      186.08      155.18     20.71 o 
   1 -17   7       73.95       17.95     21.02 o 
  -5 -16   7      524.77      531.20     29.50 o 
  -4 -16   7      124.62      134.04     13.32 o 
  -3 -16   7        6.25      -10.43     10.43 o 
  -2 -16   7        5.92       -1.28     16.16 o 
  -1 -16   7       37.58       12.04     12.76 o 
   0 -16   7       13.93       36.72     12.99 o 
   1 -16   7       18.64       46.18     12.81 o 
   2 -16   7      118.33      124.39     14.58 o 
   3 -16   7      293.25      239.37     14.48 o 
   4 -16   7      100.23       88.09     13.46 o 
   5 -16   7        3.26        0.26      8.54 o 
  -7 -15   7       78.89       80.47     12.91 o 
  -6 -15   7        1.37        5.91     11.05 o 
  -5 -15   7       43.50       34.06      8.95 o 
  -4 -15   7      195.19      201.21     15.42 o 
  -3 -15   7       39.08       41.32      8.44 o 
  -2 -15   7      179.73      154.79     19.49 o 
  -1 -15   7     1029.77      983.30     50.17 o 
   0 -15   7       55.08       76.79     13.45 o 
   1 -15   7       22.64       27.26      6.66 o 
   2 -15   7       23.42       28.59      7.33 o 
   3 -15   7       56.24       46.04     13.55 o 
   4 -15   7       81.08       74.68      9.35 o 
   5 -15   7        0.26        2.44      6.97 o 
   6 -15   7       66.57       47.46     19.20 o 
   7 -15   7       80.83       62.14     13.12 o 
  -8 -14   7       11.04        4.60      8.90 o 
  -7 -14   7       66.59       67.02     10.74 o 
  -6 -14   7        6.06       13.76      8.41 o 
  -5 -14   7       38.51       42.14      8.92 o 
  -4 -14   7        1.12        5.60      7.64 o 
  -3 -14   7      168.73      196.25     13.89 o 
  -2 -14   7      108.54      109.04     13.68 o 
  -1 -14   7       71.79       78.47     12.76 o 
   0 -14   7      327.53      317.45     13.14 o 
   1 -14   7      134.05      159.52     24.83 o 
   2 -14   7        0.89       -0.74      6.52 o 
   3 -14   7       40.62       46.79     17.62 o 
   4 -14   7       14.58       30.84      7.77 o 
   5 -14   7       63.12       53.54     14.91 o 
   6 -14   7      152.29      165.22     13.14 o 
   7 -14   7       24.32       24.92     21.72 o 
   8 -14   7       58.70       56.20     29.35 o 
  -9 -13   7      262.76      223.58     15.78 o 
  -8 -13   7      164.23      145.38     12.74 o 
  -7 -13   7        1.87        3.81      8.18 o 
  -6 -13   7       23.59       27.67      6.90 o 
  -5 -13   7      115.26      110.37      9.08 o 
  -4 -13   7      359.68      326.61     15.04 o 
  -3 -13   7      212.20      211.32     12.10 o 
  -2 -13   7      506.07      537.88     20.03 o 
  -1 -13   7      174.95      178.30     14.96 o 
   0 -13   7      279.22      298.85     32.01 o 
   1 -13   7      185.77      171.06     28.39 o 
   2 -13   7       71.65       74.60      7.83 o 
   3 -13   7     1071.77     1129.70     34.55 o 
   4 -13   7      456.44      474.45     19.67 o 
   5 -13   7      371.90      365.10     17.83 o 
   6 -13   7      371.61      391.50     31.59 o 
   7 -13   7     1378.70     1500.39     55.63 o 
   8 -13   7      730.89      776.39     97.86 o 
   9 -13   7       95.61       82.42     16.39 o 
 -10 -12   7      133.01      138.14     15.04 o 
  -9 -12   7      194.57      195.35     15.19 o 
  -8 -12   7      304.27      296.12     14.86 o 
  -7 -12   7      189.01      178.30     11.10 o 
  -6 -12   7       53.37       43.83      7.82 o 
  -5 -12   7      751.04      757.05     24.64 o 
  -4 -12   7       90.14       94.84      9.33 o 
  -3 -12   7      296.17      347.74     14.91 o 
  -2 -12   7       28.88       24.09      5.96 o 
  -1 -12   7      568.94      577.66     15.32 o 
   0 -12   7      880.59      902.93     26.10 o 
   1 -12   7      199.80      205.80     10.03 o 
   2 -12   7      494.95      511.85     16.99 o 
   3 -12   7      518.32      517.79     18.86 o 
   4 -12   7     1574.33     1677.82     43.46 o 
   5 -12   7      207.11      216.33     12.41 o 
   6 -12   7      250.60      264.42     19.88 o 
   7 -12   7      620.04      685.11     52.44 o 
   8 -12   7      660.22      764.76     61.87 o 
   9 -12   7      430.23      392.38     15.67 o 
  10 -12   7      124.40      113.61     11.53 o 
 -10 -11   7      488.88      502.82     40.69 o 
  -9 -11   7      620.81      635.78     33.38 o 
  -8 -11   7      519.13      548.31     20.98 o 
  -7 -11   7      203.63      222.13     12.86 o 
  -6 -11   7        9.75       19.89      6.70 o 
  -5 -11   7       44.50       47.71      7.72 o 
  -4 -11   7      834.26      822.79     25.70 o 
  -3 -11   7        2.83        5.60      5.06 o 
  -2 -11   7       30.40       41.34     17.58 o 
  -1 -11   7      254.36      269.20      8.88 o 
   0 -11   7      566.25      547.51     44.02 o 
   1 -11   7      216.91      222.94     21.09 o 
   2 -11   7       76.76       91.58      6.83 o 
   3 -11   7      572.25      610.56     23.37 o 
   4 -11   7      476.37      450.84     13.18 o 
   5 -11   7      660.99      698.22     22.30 o 
   6 -11   7       24.55       29.54      8.03 o 
   7 -11   7      577.97      623.80     18.74 o 
   8 -11   7      372.79      361.94     13.88 o 
   9 -11   7      118.59      131.25      9.28 o 
  10 -11   7       35.62       42.50      8.63 o 
  11 -11   7       39.93       24.10      7.23 o 
 -11 -10   7       29.65       31.74     14.70 o 
 -10 -10   7        7.71        4.95      7.66 o 
  -9 -10   7        9.87        5.94      6.52 o 
  -8 -10   7      315.35      329.07     16.16 o 
  -7 -10   7       11.59       18.85      7.64 o 
  -6 -10   7       23.78       15.09      7.70 o 
  -5 -10   7        1.58        7.39      5.14 o 
  -4 -10   7       58.51       65.71      7.26 o 
  -3 -10   7      148.32      141.16      8.36 o 
  -2 -10   7      121.79      101.66     20.57 o 
  -1 -10   7        7.19       11.19      6.01 o 
   0 -10   7      179.11      163.44     15.73 o 
   1 -10   7      205.60      218.64     17.40 o 
   2 -10   7       11.09       10.32      3.58 o 
   3 -10   7      197.44      196.19      7.42 o 
   4 -10   7      470.36      456.31     12.97 o 
   5 -10   7      160.75      167.10     17.77 o 
   6 -10   7      115.10      129.38      8.58 o 
   7 -10   7      360.75      404.37     13.56 o 
   8 -10   7      322.46      335.28     12.22 o 
   9 -10   7      224.04      220.74     21.80 o 
  10 -10   7       49.04       54.24      8.99 o 
  11 -10   7       84.26       78.11      8.67 o 
  12 -10   7      295.96      309.12     20.43 o 
 -12  -9   7        0.70      -12.20     12.20 o 
 -11  -9   7       97.65       90.83     14.93 o 
 -10  -9   7      549.01      591.07     31.11 o 
  -9  -9   7      451.76      434.31     25.32 o 
  -8  -9   7       72.57       69.14     14.37 o 
  -7  -9   7      209.48      207.54     11.73 o 
  -6  -9   7        2.18        3.17      3.77 o 
  -5  -9   7       18.16       10.43      5.06 o 
  -4  -9   7      240.97      237.68      8.87 o 
  -3  -9   7        4.81       13.07      4.63 o 
  -2  -9   7        1.36        4.09      3.04 o 
  -1  -9   7      407.01      357.68     16.23 o 
   0  -9   7      347.05      367.37      9.84 o 
   1  -9   7      857.68      828.32     15.94 o 
   2  -9   7      214.91      219.37      6.01 o 
   3  -9   7      113.01      108.21      6.62 o 
   4  -9   7      898.66      921.09     16.74 o 
   5  -9   7      679.20      678.61     23.44 o 
   6  -9   7      134.78      137.12      7.54 o 
   7  -9   7      290.29      304.67     10.54 o 
   8  -9   7     1762.12     1851.03     41.25 o 
   9  -9   7      297.89      317.11     12.45 o 
  10  -9   7      105.77      124.23     15.11 o 
  11  -9   7      203.11      193.29     10.66 o 
  12  -9   7      465.74      442.10     17.41 o 
  13  -9   7      120.94      113.92     17.18 o 
 -12  -8   7      485.25      522.36     37.30 o 
 -11  -8   7      504.78      559.57     34.05 o 
 -10  -8   7      188.07      169.04     18.28 o 
  -9  -8   7      194.26      250.14     18.21 o 
  -8  -8   7       56.45       53.16     10.25 o 
  -7  -8   7      237.37      234.22     18.59 o 
  -6  -8   7       62.11       40.30      8.13 o 
  -5  -8   7      123.26      112.16      5.87 o 
  -4  -8   7      304.09      293.39      7.20 o 
  -3  -8   7     1072.66      971.90     21.41 o 
  -2  -8   7      504.64      494.49     12.24 o 
  -1  -8   7      926.50      987.69     34.59 o 
   0  -8   7     5998.21     5917.57    208.03 o 
   1  -8   7     1760.19     1891.83     28.57 o 
   2  -8   7      584.59      522.80     21.94 o 
   3  -8   7      591.72      589.72     11.53 o 
   4  -8   7     2207.59     2196.72     84.69 o 
   5  -8   7      920.87      925.00     28.69 o 
   6  -8   7      819.41      840.38     19.15 o 
   7  -8   7      659.76      679.76     18.02 o 
   8  -8   7     1130.71     1158.43     27.66 o 
   9  -8   7     1460.72     1573.80     46.13 o 
  10  -8   7      102.53       97.71     11.30 o 
  11  -8   7      213.31      228.35     12.40 o 
  12  -8   7      831.86      861.97     26.84 o 
  13  -8   7      141.72      129.86     15.85 o 
 -12  -7   7       30.08       28.18     15.62 o 
 -11  -7   7       40.66       71.29     15.65 o 
 -10  -7   7        2.42        2.30     12.53 o 
  -9  -7   7       21.48       25.36      9.51 o 
  -8  -7   7     1038.14     1062.24     43.80 o 
  -7  -7   7      304.45      314.58     20.41 o 
  -6  -7   7      155.98      151.77     10.55 o 
  -5  -7   7      112.02      135.23     11.92 o 
  -4  -7   7     2146.06     2053.93     40.63 o 
  -3  -7   7     1747.37     1626.44     34.63 o 
  -2  -7   7      343.43      318.14      9.38 o 
  -1  -7   7       12.66        8.80      1.93 o 
   0  -7   7     1021.46      964.96     12.98 o 
   1  -7   7     3094.12     3052.46     36.26 o 
   2  -7   7     1161.59     1250.26     18.49 o 
   3  -7   7     1886.11     1846.12     26.11 o 
   4  -7   7     3899.08     3900.75     56.65 o 
   5  -7   7     1601.69     1611.84     58.48 o 
   6  -7   7      700.00      734.08     20.35 o 
   7  -7   7     1096.05     1127.55     24.45 o 
   8  -7   7     1536.09     1514.34     38.50 o 
   9  -7   7      675.50      697.31     19.09 o 
  10  -7   7      388.70      420.36     14.30 o 
  11  -7   7      114.93      131.88      9.89 o 
  12  -7   7      260.36      275.06     29.99 o 
  13  -7   7       73.06       69.96     23.51 o 
  14  -7   7       13.89        7.56      8.45 o 
 -13  -6   7       38.50       -6.39     12.27 o 
 -12  -6   7      503.02      548.29     36.71 o 
 -11  -6   7     1291.80     1332.15     61.91 o 
 -10  -6   7      308.71      328.33     20.87 o 
  -9  -6   7       36.83       45.54      9.92 o 
  -8  -6   7      574.60      576.45     29.96 o 
  -7  -6   7      446.60      472.56     21.49 o 
  -6  -6   7       96.00      107.22      7.89 o 
  -5  -6   7      349.68      331.81     17.84 o 
  -4  -6   7     1001.01      925.47     67.41 o 
  -3  -6   7     2348.43     2211.04     43.05 o 
  -2  -6   7      878.63      857.20     17.99 o 
  -1  -6   7     1098.89     1085.69     28.46 o 
   0  -6   7     2274.07     2335.89     28.41 o 
   1  -6   7     1856.98     1763.80     21.82 o 
   2  -6   7     1236.51     1231.85     17.54 o 
   3  -6   7     1261.88     1269.58     19.16 o 
   4  -6   7     6564.60     6704.15     94.91 o 
   5  -6   7     1018.91     1083.96     31.59 o 
   6  -6   7      368.97      371.49     14.47 o 
   7  -6   7      206.45      207.56      6.20 o 
   8  -6   7        1.35        3.54      6.88 o 
   9  -6   7       51.50       57.11      5.50 o 
  10  -6   7      106.39      109.86      7.33 o 
  11  -6   7      193.16      218.28      9.95 o 
  12  -6   7       48.68       51.64     14.95 o 
  13  -6   7      200.53      195.07     24.72 o 
  14  -6   7       60.52       59.52      8.04 o 
 -13  -5   7       17.16        7.39     10.18 o 
 -12  -5   7        0.60       10.43     10.74 o 
 -11  -5   7      392.01      417.12     26.14 o 
 -10  -5   7        3.30       16.11      8.46 o 
  -9  -5   7        0.46        4.60      6.65 o 
  -8  -5   7        1.43        1.16      9.60 o 
  -7  -5   7      523.51      530.60     26.87 o 
  -6  -5   7      109.03      114.04      6.01 o 
  -5  -5   7      163.36      144.86      9.30 o 
  -4  -5   7     2540.72     2302.27     95.78 o 
  -3  -5   7        3.27        3.36      3.11 o 
  -2  -5   7      615.36      567.19     12.40 o 
  -1  -5   7       43.24       39.17      0.96 o 
   0  -5   7      809.99      799.52     10.88 o 
   1  -5   7     1113.26     1097.56     13.86 o 
   2  -5   7      209.07      208.64      4.43 o 
   3  -5   7     1419.83     1323.72     26.18 o 
   4  -5   7      319.81      339.39      9.40 o 
   5  -5   7     2855.18     2761.54     75.66 o 
   6  -5   7        9.27        4.63      2.40 o 
   7  -5   7      201.84      215.25      7.02 o 
   8  -5   7      767.78      784.01     24.19 o 
   9  -5   7      295.00      315.57     10.07 o 
  10  -5   7        4.32       12.23      4.61 o 
  11  -5   7       48.64       52.28      8.05 o 
  12  -5   7      121.34      122.99      8.51 o 
  13  -5   7        1.07       -1.60      5.47 o 
  14  -5   7        2.44        1.65     10.23 o 
  15  -5   7       23.33       25.54     15.83 o 
 -13  -4   7      165.43      171.95     18.03 o 
 -12  -4   7      205.27      201.65     19.08 o 
 -11  -4   7       44.63       32.22      9.97 o 
 -10  -4   7       61.22       88.11     12.91 o 
  -9  -4   7       40.99       43.15      5.45 o 
  -8  -4   7       84.30       85.53      6.83 o 
  -7  -4   7      138.02      142.21      6.18 o 
  -6  -4   7       81.88       81.47      4.78 o 
  -5  -4   7      626.25      582.58     13.73 o 
  -4  -4   7        5.21        5.28      2.81 o 
  -3  -4   7     3950.84     3737.43    277.54 o 
  -2  -4   7       84.79       94.14      4.15 o 
  -1  -4   7      713.57      754.13     19.79 o 
   0  -4   7     1160.82     1132.83     13.65 o 
   1  -4   7     2747.27     2600.81     30.63 o 
   2  -4   7      438.49      420.47     15.69 o 
   3  -4   7      147.60      118.58      3.59 o 
   4  -4   7      710.64      655.32     16.76 o 
   5  -4   7     1408.56     1387.11     37.50 o 
   6  -4   7     1372.05     1391.60     84.46 o 
   7  -4   7       34.97       38.53      3.85 o 
   8  -4   7      387.50      383.31     15.44 o 
   9  -4   7      864.60      845.07     19.41 o 
  10  -4   7      325.32      356.09     32.43 o 
  11  -4   7        1.32        0.53      5.19 o 
  12  -4   7      229.49      237.92     29.39 o 
  13  -4   7      698.31      748.65     23.73 o 
  14  -4   7      117.03       97.94      8.57 o 
  15  -4   7      107.47       90.20     11.25 o 
 -13  -3   7        1.82       -3.32      9.97 o 
 -12  -3   7       20.23       21.20     13.24 o 
 -11  -3   7      167.34      202.10     15.91 o 
 -10  -3   7        1.43       -0.54      5.73 o 
  -9  -3   7       28.10       22.31      2.96 o 
  -8  -3   7        5.81        9.99      2.55 o 
  -7  -3   7     1218.50     1219.91     20.37 o 
  -6  -3   7     1084.96     1037.63     18.52 o 
  -5  -3   7     1138.06     1033.73     39.72 o 
  -4  -3   7     1171.47     1117.94     22.63 o 
  -3  -3   7     4826.81     4598.43    228.41 o 
  -2  -3   7     4589.88     4340.24    150.65 o 
  -1  -3   7     1875.21     1781.16     19.59 o 
   0  -3   7     3822.21     3787.59     46.05 o 
   1  -3   7     4409.58     4364.75     46.84 o 
   2  -3   7     5953.24     5717.87     68.41 o 
   3  -3   7      813.78      780.59     12.22 o 
   4  -3   7     1006.65      945.88     41.21 o 
   5  -3   7     4228.47     4215.84     67.60 o 
   6  -3   7      692.57      681.33     14.82 o 
   7  -3   7      816.66      746.54     16.33 o 
   8  -3   7      425.46      454.45     22.04 o 
   9  -3   7     1241.97     1193.20     24.33 o 
  10  -3   7      291.20      290.55     14.87 o 
  11  -3   7      107.04       93.34      7.80 o 
  12  -3   7      269.73      292.63     35.15 o 
  13  -3   7      387.73      429.55     15.44 o 
  14  -3   7      307.67      315.77     14.47 o 
  15  -3   7        1.88        5.81      6.31 o 
 -13  -2   7       59.41       56.00     17.00 o 
 -12  -2   7       29.03       19.20     10.79 o 
 -11  -2   7      722.73      769.87     20.01 o 
 -10  -2   7      685.28      701.75     17.85 o 
  -9  -2   7      165.84      178.05     11.19 o 
  -8  -2   7      815.54      773.83     17.73 o 
  -7  -2   7     1657.83     1647.55     26.82 o 
  -6  -2   7     3161.61     3008.88     40.28 o 
  -5  -2   7      906.84      890.50     13.16 o 
  -4  -2   7      704.65      689.49      8.60 o 
  -3  -2   7     5443.22     5361.60     64.34 o 
  -2  -2   7     5411.47     5374.85     59.94 o 
  -1  -2   7     3296.94     3249.48     60.39 o 
   0  -2   7      937.85      819.13     10.53 o 
   1  -2   7    10123.70    10270.97    112.28 o 
   2  -2   7     2202.81     2133.88     24.46 o 
   3  -2   7      893.75      872.08     12.49 o 
   4  -2   7     2670.86     2595.55     46.54 o 
   5  -2   7     1712.75     1674.91     26.86 o 
   6  -2   7     1918.45     1758.08     32.23 o 
   7  -2   7      160.40      159.41     18.84 o 
   8  -2   7      388.34      333.02      9.17 o 
   9  -2   7       54.09       71.61      5.64 o 
  10  -2   7      491.66      471.71     14.26 o 
  11  -2   7      115.96      133.71      8.48 o 
  12  -2   7       22.46       29.12      5.25 o 
  13  -2   7      389.25      409.34     14.48 o 
  14  -2   7       10.28       16.78      7.52 o 
  15  -2   7       20.38       19.83      8.56 o 
 -13  -1   7       74.54       77.35     13.78 o 
 -12  -1   7        0.86       -1.40      7.52 o 
 -11  -1   7      465.89      527.91     21.45 o 
 -10  -1   7     2106.88     2182.17     46.19 o 
  -9  -1   7     1645.51     1695.55     62.35 o 
  -8  -1   7      366.99      400.13     17.10 o 
  -7  -1   7     2479.93     2362.66     34.14 o 
  -6  -1   7      140.43      149.49      3.57 o 
  -5  -1   7        3.06        3.10      1.43 o 
  -4  -1   7      760.45      756.58      9.96 o 
  -3  -1   7     2817.38     2740.21     30.79 o 
  -2  -1   7     4121.58     4153.24     72.37 o 
  -1  -1   7     1471.10     1536.79     16.87 o 
   0  -1   7     3084.65     3127.41     38.59 o 
   1  -1   7      783.29      728.11      8.84 o 
   2  -1   7     3963.82     3979.19     41.82 o 
   3  -1   7      162.95      160.88      5.26 o 
   4  -1   7      611.70      617.22     24.50 o 
   5  -1   7     1656.31     1603.64     32.15 o 
   6  -1   7      252.45      225.16      6.91 o 
   7  -1   7      131.94      104.55      9.73 o 
   8  -1   7      144.27      140.13      7.83 o 
   9  -1   7       99.85       92.81      6.04 o 
  10  -1   7        3.38        4.24      4.09 o 
  11  -1   7       97.57       97.89      6.21 o 
  12  -1   7       34.45       46.10     11.57 o 
  13  -1   7       81.64       79.40     11.43 o 
  14  -1   7      143.31      149.63      9.82 o 
  15  -1   7        4.46        0.21      7.93 o 
  16  -1   7        0.67       13.07     11.13 o 
 -13   0   7       47.89       39.68      7.47 o 
 -12   0   7        0.44        1.47      5.09 o 
 -11   0   7      157.78      149.13      8.22 o 
 -10   0   7      133.13      115.63      6.59 o 
  -9   0   7      120.21      129.46      5.94 o 
  -8   0   7       33.48       33.19      3.61 o 
  -7   0   7      683.09      694.63     12.13 o 
  -6   0   7     2214.40     2088.31     26.67 o 
  -5   0   7      219.53      227.70      4.26 o 
  -4   0   7      613.51      599.62      8.25 o 
  -3   0   7     1454.89     1509.88     34.82 o 
  -2   0   7     3492.83     3462.48     38.71 o 
  -1   0   7     1241.95     1323.12     20.37 o 
   0   0   7     1856.88     2042.71     20.98 o 
   1   0   7     2262.45     2389.33     26.73 o 
   2   0   7      928.95      986.60     18.11 o 
   3   0   7        1.22        3.32      1.92 o 
   4   0   7      135.09      157.49      5.83 o 
   5   0   7       55.51       56.47      4.13 o 
   6   0   7      545.02      497.59     10.95 o 
   7   0   7       73.01       72.26      7.20 o 
   8   0   7      229.34      214.39     13.22 o 
   9   0   7      485.19      473.30     12.35 o 
  10   0   7      229.85      220.09     15.04 o 
  11   0   7        3.87        4.20      5.37 o 
  12   0   7        0.40        1.48      9.05 o 
  13   0   7      231.04      267.69     11.30 o 
  14   0   7       90.47       84.74     18.18 o 
  15   0   7       95.75       77.05      7.94 o 
  16   0   7      114.13      105.92     13.34 o 
 -13   1   7        1.34       -1.02      6.06 o 
 -12   1   7        6.71       12.12      8.92 o 
 -11   1   7      189.11      187.46     24.46 o 
 -10   1   7      530.83      551.69     14.87 o 
  -9   1   7      145.93      138.06      6.77 o 
  -8   1   7      402.56      387.78      8.33 o 
  -7   1   7      841.99      819.95     14.08 o 
  -6   1   7     1877.91     1838.26     25.37 o 
  -5   1   7      672.44      650.79      9.18 o 
  -4   1   7     1870.51     1818.07     22.21 o 
  -3   1   7      751.77      715.43      9.69 o 
  -2   1   7     1244.14     1145.26     14.16 o 
  -1   1   7      778.36      981.62     11.27 o 
   0   1   7      591.56      700.54     12.71 o 
   1   1   7      835.53      798.25     10.23 o 
   2   1   7     3501.79     3590.84     38.04 o 
   3   1   7      718.39      669.85     28.12 o 
   4   1   7      507.95      575.49     11.03 o 
   5   1   7      536.21      517.66      9.51 o 
   6   1   7      512.46      485.80     15.59 o 
   7   1   7      176.96      188.17     10.42 o 
   8   1   7       15.58       21.35      5.54 o 
   9   1   7      148.95      154.38      6.29 o 
  10   1   7        1.57       -6.79      6.79 o 
  11   1   7        1.56        4.40      3.95 o 
  12   1   7      362.72      406.15     15.26 o 
  13   1   7      149.10      148.43     25.83 o 
  14   1   7      795.28      842.56     44.17 o 
  15   1   7      138.92      142.08     24.24 o 
  16   1   7      178.07      155.58     13.17 o 
 -13   2   7       28.19       19.10      7.17 o 
 -12   2   7       26.98       26.24      5.36 o 
 -11   2   7       57.29       47.25      5.69 o 
 -10   2   7      652.68      671.18     38.13 o 
  -9   2   7       70.89       68.88     11.23 o 
  -8   2   7      450.99      451.02      9.14 o 
  -7   2   7      641.95      620.96     11.46 o 
  -6   2   7     3587.70     3444.10     49.57 o 
  -5   2   7     3311.34     3313.21     41.53 o 
  -4   2   7      327.16      318.84      9.44 o 
  -3   2   7     2893.94     3000.47     58.82 o 
  -2   2   7     3423.59     3382.01     38.92 o 
  -1   2   7     5743.95     5897.75     68.90 o 
   0   2   7     1440.31     1538.09     22.28 o 
   1   2   7     5802.70     5959.62     80.60 o 
   2   2   7     1606.74     1606.27     18.60 o 
   3   2   7      559.86      517.14      7.96 o 
   4   2   7      457.07      462.55     15.78 o 
   5   2   7        3.27       15.24      1.81 o 
   6   2   7     1672.94     1617.85     54.41 o 
   7   2   7      591.66      565.59     12.53 o 
   8   2   7     2778.74     2756.55     70.90 o 
   9   2   7     5743.88     5702.46    183.85 o 
  10   2   7     3411.72     3515.84     68.61 o 
  11   2   7      954.44      990.69     23.28 o 
  12   2   7        4.96        9.25      6.15 o 
  13   2   7      222.59      233.78     10.56 o 
  14   2   7      368.69      369.05     17.66 o 
  15   2   7      345.77      319.82     48.12 o 
  16   2   7      144.27      139.26     12.45 o 
 -13   3   7      294.60      250.52     32.72 o 
 -12   3   7      122.83      133.08     31.41 o 
 -11   3   7      571.91      605.93     17.40 o 
 -10   3   7      732.15      743.82     18.72 o 
  -9   3   7     1986.81     1983.07     36.36 o 
  -8   3   7      467.19      479.34      9.76 o 
  -7   3   7     1210.32     1198.11     19.39 o 
  -6   3   7     3294.77     3234.18     50.18 o 
  -5   3   7     2409.08     2360.61     42.76 o 
  -4   3   7      934.09      930.50     19.53 o 
  -3   3   7     2063.32     2006.12     24.36 o 
  -2   3   7     5014.06     4832.81     89.43 o 
  -1   3   7     1263.02     1199.03     15.95 o 
   0   3   7     1524.47     1507.72     36.68 o 
   1   3   7     2266.26     2337.57     63.14 o 
   2   3   7     1631.05     1547.05     44.25 o 
   3   3   7     2830.97     2832.05     42.62 o 
   4   3   7       73.49       95.47      2.43 o 
   5   3   7      944.43      969.11     15.51 o 
   6   3   7     1073.55     1094.61     18.72 o 
   7   3   7      204.43      203.52      6.41 o 
   8   3   7      415.97      410.26     24.37 o 
   9   3   7      115.38       97.43      4.95 o 
  10   3   7       37.42       42.41      4.15 o 
  11   3   7      448.53      460.62     12.88 o 
  12   3   7       55.96       56.68      5.17 o 
  13   3   7      280.50      286.84     10.31 o 
  14   3   7      723.58      737.15     50.13 o 
  15   3   7       74.03       71.58      8.89 o 
  16   3   7      118.32      102.13     12.61 o 
 -13   4   7      773.40      738.14     25.91 o 
 -12   4   7      274.42      271.10     23.13 o 
 -11   4   7      536.62      587.88     30.18 o 
 -10   4   7      888.31      950.63     44.85 o 
  -9   4   7      920.78      912.95     19.47 o 
  -8   4   7      871.17      846.69     15.64 o 
  -7   4   7     1080.09     1074.65     19.43 o 
  -6   4   7     1365.49     1368.22     21.62 o 
  -5   4   7     1571.23     1544.20     21.30 o 
  -4   4   7      445.13      445.58      7.95 o 
  -3   4   7      531.95      511.86      7.92 o 
  -2   4   7     2010.50     1978.00     29.41 o 
  -1   4   7     1967.31     1932.57     27.27 o 
   0   4   7       72.82       66.95      2.46 o 
   1   4   7     1616.38     1778.55     22.93 o 
   2   4   7      489.77      503.75      8.98 o 
   3   4   7     1419.37     1419.66     35.05 o 
   4   4   7      137.78      130.42      4.39 o 
   5   4   7        1.72        5.87      1.48 o 
   6   4   7      283.61      274.83      6.49 o 
   7   4   7        9.44       12.41      1.93 o 
   8   4   7       10.69       16.46      4.21 o 
   9   4   7     1311.85     1284.10     64.87 o 
  10   4   7     1150.28     1146.44     37.77 o 
  11   4   7      298.27      309.11     10.47 o 
  12   4   7        0.81       -0.40      4.38 o 
  13   4   7      305.38      336.05     20.32 o 
  14   4   7      334.05      334.45     24.25 o 
  15   4   7      293.44      310.03     16.91 o 
  16   4   7        5.85       24.72     15.11 o 
 -13   5   7      300.62      284.57     15.07 o 
 -12   5   7      103.16       96.70      9.05 o 
 -11   5   7       12.96       23.27      5.70 o 
 -10   5   7      548.94      552.64     16.00 o 
  -9   5   7      835.40      865.56     18.63 o 
  -8   5   7       48.84       51.27      3.97 o 
  -7   5   7      886.35      885.10     15.73 o 
  -6   5   7      320.10      318.72      6.44 o 
  -5   5   7     1156.54     1176.81     18.58 o 
  -4   5   7        1.08        7.57      1.52 o 
  -3   5   7      157.51      192.47      6.01 o 
  -2   5   7      144.41      168.07      4.07 o 
  -1   5   7      380.42      344.60      7.14 o 
   0   5   7      813.12      880.39     14.42 o 
   1   5   7     5953.26     6344.66    142.31 o 
   2   5   7     1801.98     1839.74     27.01 o 
   3   5   7       22.01       18.78      2.20 o 
   4   5   7      680.88      650.00     12.36 o 
   5   5   7        1.02        3.01      1.15 o 
   6   5   7      217.42      212.15      5.57 o 
   7   5   7      314.73      316.79      7.04 o 
   8   5   7      111.15      111.00      4.17 o 
   9   5   7      889.07      896.66     16.94 o 
  10   5   7       86.97       85.95      6.34 o 
  11   5   7      757.62      736.21     17.65 o 
  12   5   7       81.32       88.49      6.86 o 
  13   5   7      126.03      115.29      6.92 o 
  14   5   7      659.84      653.29     40.86 o 
  15   5   7      233.93      194.90     13.40 o 
  16   5   7       62.30       52.70     15.55 o 
 -13   6   7       63.32       52.93     12.32 o 
 -12   6   7       42.30       43.31      8.30 o 
 -11   6   7      197.14      207.73     10.96 o 
 -10   6   7      413.80      441.83     12.11 o 
  -9   6   7      515.15      562.38     15.55 o 
  -8   6   7      254.13      268.16      8.32 o 
  -7   6   7      222.97      214.02      5.95 o 
  -6   6   7     1340.97     1345.79     35.76 o 
  -5   6   7      435.02      438.55      8.68 o 
  -4   6   7      153.46      136.51      4.30 o 
  -3   6   7       20.77       25.05      1.82 o 
  -2   6   7      567.69      520.72      8.94 o 
  -1   6   7      728.21      720.36     13.66 o 
   0   6   7      248.76      224.56      5.25 o 
   1   6   7        0.75        4.48      1.98 o 
   2   6   7       59.78       60.00      4.85 o 
   3   6   7     1431.20     1540.14     51.55 o 
   4   6   7       22.91       31.88      3.04 o 
   5   6   7       58.45       54.17      8.22 o 
   6   6   7      675.34      666.81     12.85 o 
   7   6   7      670.58      665.79     13.63 o 
   8   6   7        7.99        7.79      2.33 o 
   9   6   7      230.06      236.63      7.38 o 
  10   6   7     2420.31     2440.91     42.98 o 
  11   6   7      552.06      530.49     13.28 o 
  12   6   7      391.34      438.46     11.34 o 
  13   6   7      535.10      534.70     21.84 o 
  14   6   7      515.76      556.79     17.22 o 
  15   6   7      554.75      650.82     42.44 o 
  16   6   7      347.76      274.52     24.91 o 
 -12   7   7      258.42      258.28     14.06 o 
 -11   7   7      159.11      140.24     11.02 o 
 -10   7   7      674.20      693.84     27.40 o 
  -9   7   7     1804.07     1897.61     36.44 o 
  -8   7   7      913.87      943.61     20.15 o 
  -7   7   7      127.18      139.23      8.03 o 
  -6   7   7      713.58      701.77     30.84 o 
  -5   7   7     2667.16     2502.75     43.26 o 
  -4   7   7     1148.32     1047.63     17.11 o 
  -3   7   7      544.62      529.31      9.84 o 
  -2   7   7      932.61      918.57     26.13 o 
  -1   7   7      418.19      433.77      8.95 o 
   0   7   7        7.35        9.50      2.57 o 
   1   7   7      441.49      447.95     10.15 o 
   2   7   7     3299.09     3323.60    112.90 o 
   3   7   7      910.36      885.33     30.48 o 
   4   7   7     1016.88      987.12     17.41 o 
   5   7   7      427.49      393.24      8.74 o 
   6   7   7     1958.32     1875.43     30.36 o 
   7   7   7     2333.29     2278.62     36.77 o 
   8   7   7     1043.06     1042.86     18.95 o 
   9   7   7      571.72      578.78     12.16 o 
  10   7   7     1770.47     1837.12     34.94 o 
  11   7   7     1865.12     2000.62     38.46 o 
  12   7   7      430.53      443.73     11.43 o 
  13   7   7      467.56      475.33     13.31 o 
  14   7   7      517.54      527.58     23.89 o 
  15   7   7      709.14      629.89     37.74 o 
  16   7   7      243.23      199.40     22.12 o 
 -12   8   7      317.06      283.39     15.98 o 
 -11   8   7      128.43      145.82      9.57 o 
 -10   8   7      409.49      399.53     13.33 o 
  -9   8   7      341.86      332.27     12.61 o 
  -8   8   7      166.99      166.70      9.51 o 
  -7   8   7      532.63      540.05     23.42 o 
  -6   8   7     1007.34     1075.45     18.86 o 
  -5   8   7      777.46      835.74     30.43 o 
  -4   8   7      583.04      666.02     11.87 o 
  -3   8   7        9.33       10.49      5.78 o 
  -2   8   7     1581.66     1514.33     22.86 o 
  -1   8   7     1490.43     1521.03     26.31 o 
   0   8   7       20.60       18.87      6.28 o 
   1   8   7      449.34      448.72     11.53 o 
   2   8   7       50.89       60.75      2.97 o 
   3   8   7      801.66      864.89     29.19 o 
   4   8   7      760.75      769.50     19.09 o 
   5   8   7     1295.69     1271.29     22.19 o 
   6   8   7      425.94      407.99     14.88 o 
   7   8   7     1950.25     2025.19     29.74 o 
   8   8   7      952.22      990.44     18.15 o 
   9   8   7      224.34      232.78      7.02 o 
  10   8   7      606.72      605.53     14.93 o 
  11   8   7      399.09      415.08     11.02 o 
  12   8   7      580.05      583.27     14.17 o 
  13   8   7       67.90       63.21     15.39 o 
  14   8   7      703.21      751.38     29.68 o 
  15   8   7      330.87      297.23     23.71 o 
 -11   9   7       67.55       72.23     12.82 o 
 -10   9   7      760.72      729.68     26.15 o 
  -9   9   7      997.42     1006.97     30.28 o 
  -8   9   7      524.84      598.88     17.23 o 
  -7   9   7      116.08      150.30      9.07 o 
  -6   9   7      240.90      254.60     12.01 o 
  -5   9   7      303.58      300.01     12.11 o 
  -4   9   7        2.43        6.21      4.69 o 
  -3   9   7       61.73       75.00      5.05 o 
  -2   9   7       93.32       83.62      4.35 o 
  -1   9   7     2391.47     2438.31     38.29 o 
   0   9   7     3670.38     3783.05     52.49 o 
   1   9   7     1987.14     1906.63     32.12 o 
   2   9   7      493.64      490.63     19.45 o 
   3   9   7       85.94      108.82      3.89 o 
   4   9   7        1.71       11.61      2.14 o 
   5   9   7      675.77      599.54     11.64 o 
   6   9   7      286.82      316.65      9.99 o 
   7   9   7      649.09      688.87     31.09 o 
   8   9   7      124.10      120.13      6.98 o 
   9   9   7       83.40       95.59      4.85 o 
  10   9   7      300.48      334.37      9.48 o 
  11   9   7      630.24      688.18     15.65 o 
  12   9   7      575.10      576.19     14.63 o 
  13   9   7       78.62       81.67      8.24 o 
  14   9   7      134.82      129.42     11.24 o 
  15   9   7      193.47      118.25     14.96 o 
 -11  10   7       45.46       24.91     10.34 o 
 -10  10   7       27.40       18.16      6.15 o 
  -9  10   7      204.49      174.73     13.68 o 
  -8  10   7      206.25      208.38      9.73 o 
  -7  10   7        9.89        7.60      5.87 o 
  -6  10   7       30.91       22.89      5.24 o 
  -5  10   7       99.46      110.01      6.75 o 
  -4  10   7      111.89      116.10      4.21 o 
  -3  10   7      213.59      216.26     14.92 o 
  -2  10   7      107.39      102.90      4.70 o 
  -1  10   7        1.44        2.10      6.38 o 
   0  10   7      198.17      190.50      5.61 o 
   1  10   7      508.14      511.60     11.25 o 
   2  10   7      331.23      315.06      7.82 o 
   3  10   7       22.88       25.63      3.07 o 
   4  10   7      485.77      494.01     12.37 o 
   5  10   7       61.12       69.66      8.28 o 
   6  10   7      487.76      505.33     23.35 o 
   7  10   7      692.47      714.11     16.59 o 
   8  10   7      421.33      387.96     11.50 o 
   9  10   7        3.30       -0.01      3.42 o 
  10  10   7       18.16       13.79      4.48 o 
  11  10   7      253.04      248.59      8.54 o 
  12  10   7      121.74      129.54      9.74 o 
  13  10   7      304.99      296.51     18.77 o 
  14  10   7      767.91      758.65     30.17 o 
  15  10   7      801.78      612.38     43.55 o 
 -10  11   7       10.82        5.92      6.15 o 
  -9  11   7      127.51      135.39      9.76 o 
  -8  11   7      162.01      168.20     10.74 o 
  -7  11   7       49.47       50.70      7.48 o 
  -6  11   7        0.81        1.49      3.42 o 
  -5  11   7       95.86      101.41     10.65 o 
  -4  11   7       72.15       75.89      4.62 o 
  -3  11   7       11.82       17.25      3.22 o 
  -2  11   7        4.15        5.21      5.47 o 
  -1  11   7       90.62      100.45      5.20 o 
   0  11   7      369.10      386.28     17.91 o 
   1  11   7       34.27       37.65      5.06 o 
   2  11   7      311.71      307.41      8.12 o 
   3  11   7     1743.59     1797.16     59.66 o 
   4  11   7      925.54      931.72     20.59 o 
   5  11   7      122.86      125.55      6.71 o 
   6  11   7      893.41      853.36     23.49 o 
   7  11   7     1620.02     1662.54     35.49 o 
   8  11   7     1106.18     1207.47     29.00 o 
   9  11   7     2059.75     2218.71     48.15 o 
  10  11   7      417.37      453.20     41.44 o 
  11  11   7     2191.28     2306.74    158.18 o 
  12  11   7      995.55     1007.34     31.95 o 
  13  11   7      109.82      129.20     11.93 o 
  14  11   7       30.47       32.57      8.11 o 
 -10  12   7       17.78        6.20      7.90 o 
  -9  12   7      296.12      273.40     12.69 o 
  -8  12   7      553.80      551.50     24.24 o 
  -7  12   7        0.66        2.30      8.04 o 
  -6  12   7       79.63       80.57      7.10 o 
  -5  12   7      248.17      300.08     10.38 o 
  -4  12   7      415.79      431.98     11.75 o 
  -3  12   7       14.70       20.98      3.68 o 
  -2  12   7      235.86      247.95      6.78 o 
  -1  12   7      684.71      705.18     14.71 o 
   0  12   7      669.60      675.76     14.40 o 
   1  12   7     1021.47     1076.53     20.00 o 
   2  12   7       66.23       58.11      3.79 o 
   3  12   7     2576.44     2600.13     44.36 o 
   4  12   7     1458.25     1511.43     28.16 o 
   5  12   7      890.01      903.55     29.85 o 
   6  12   7      765.38      780.55     19.84 o 
   7  12   7     1638.12     1618.45     35.72 o 
   8  12   7     2463.90     2569.96     56.08 o 
   9  12   7      697.31      712.82     18.45 o 
  10  12   7     1155.55     1162.08     37.10 o 
  11  12   7      822.35      784.27     26.24 o 
  12  12   7      390.95      428.23     36.28 o 
  13  12   7      108.50      100.67     10.19 o 
  14  12   7        3.83       12.84      8.92 o 
  -9  13   7      448.56      393.83     18.25 o 
  -8  13   7      403.24      394.91     16.18 o 
  -7  13   7      105.91       86.04     25.00 o 
  -6  13   7        1.65        7.52      6.77 o 
  -5  13   7      720.85      751.34     21.58 o 
  -4  13   7      397.72      427.64     35.80 o 
  -3  13   7       69.03       76.57     10.51 o 
  -2  13   7       61.26       54.88      4.68 o 
  -1  13   7      243.80      231.14     19.72 o 
   0  13   7      980.52     1036.26     26.75 o 
   1  13   7      420.20      435.60     11.08 o 
   2  13   7      469.08      520.90     25.24 o 
   3  13   7      902.86      952.89     30.59 o 
   4  13   7     1444.04     1513.99     60.07 o 
   5  13   7     1025.74     1044.05     25.79 o 
   6  13   7      152.18      175.43      8.67 o 
   7  13   7      799.02      824.79     20.40 o 
   8  13   7     1043.30     1091.70     28.32 o 
   9  13   7      165.56      156.90     17.53 o 
  10  13   7      144.83      159.92     11.61 o 
  11  13   7      621.52      614.27     23.45 o 
  12  13   7      163.45      158.74     11.69 o 
  13  13   7      105.53       86.82     22.21 o 
  -8  14   7      103.05       92.45     12.25 o 
  -7  14   7      283.77      291.00     15.70 o 
  -6  14   7      134.81      137.48     11.83 o 
  -5  14   7      101.04       94.92      8.06 o 
  -4  14   7      279.80      294.74     12.08 o 
  -3  14   7      121.51      122.75      6.20 o 
  -2  14   7        0.60        3.06      4.58 o 
  -1  14   7      227.77      242.38      8.62 o 
   0  14   7      618.94      663.19     14.84 o 
   1  14   7       91.88      103.73      7.98 o 
   2  14   7      294.50      310.18      8.96 o 
   3  14   7      643.41      681.69     18.66 o 
   4  14   7      105.91      127.99      8.02 o 
   5  14   7      329.52      322.77     11.45 o 
   6  14   7        1.32       -0.89      5.10 o 
   7  14   7      541.51      546.62     34.82 o 
   8  14   7      687.85      707.36     24.65 o 
   9  14   7      116.58      111.58      9.78 o 
  10  14   7       94.43      102.62      9.83 o 
  11  14   7      172.45      174.02     12.79 o 
  12  14   7      470.56      501.87     62.62 o 
  13  14   7       20.70       15.85     12.48 o 
  -7  15   7      126.47       97.41     11.48 o 
  -6  15   7       22.68        8.33      8.94 o 
  -5  15   7       23.22        7.54      5.74 o 
  -4  15   7      103.79      109.27      8.19 o 
  -3  15   7      405.82      417.07     25.81 o 
  -2  15   7      144.11      153.33      7.69 o 
  -1  15   7      143.88      159.35      7.36 o 
   0  15   7      403.10      437.83     12.75 o 
   1  15   7      177.09      176.87      7.96 o 
   2  15   7       40.38       33.99      5.60 o 
   3  15   7       74.59       72.32      6.23 o 
   4  15   7      660.20      684.83     31.64 o 
   5  15   7        1.67        6.02      5.74 o 
   6  15   7      486.49      514.11     15.33 o 
   7  15   7      144.01      148.07     10.08 o 
   8  15   7      366.57      344.77     20.80 o 
   9  15   7      120.33      116.86     26.20 o 
  10  15   7       88.60       94.75     11.16 o 
  11  15   7      183.91      217.51     15.94 o 
  12  15   7      233.82      178.30     19.23 o 
  -6  16   7        6.58      -10.88     10.88 o 
  -5  16   7       11.94       12.56      7.81 o 
  -4  16   7       48.69       35.77      6.88 o 
  -3  16   7       24.16       33.85     10.19 o 
  -2  16   7       52.63       42.82     18.58 o 
  -1  16   7       67.75       57.26      5.53 o 
   0  16   7      481.20      522.35     16.08 o 
   1  16   7      288.33      332.40     12.47 o 
   2  16   7      355.97      393.48     20.42 o 
   3  16   7      774.61      838.78     22.44 o 
   4  16   7     1320.73     1405.24     33.42 o 
   5  16   7      740.05      706.76     25.65 o 
   6  16   7       29.05       31.01     10.27 o 
   7  16   7      238.62      262.88     14.45 o 
   8  16   7      501.11      530.98     60.23 o 
   9  16   7      429.57      387.63     26.45 o 
  10  16   7      242.19      241.47     15.33 o 
  11  16   7       43.31       39.30     13.63 o 
  -5  17   7       81.74       64.14     13.03 o 
  -4  17   7      543.03      438.04     22.58 o 
  -3  17   7      547.73      503.17     23.09 o 
  -2  17   7      393.43      364.79     22.92 o 
  -1  17   7      246.57      237.24     39.79 o 
   0  17   7      278.63      252.73     12.20 o 
   1  17   7      296.98      292.63     12.14 o 
   2  17   7      224.18      216.52      9.92 o 
   3  17   7      232.21      220.01     10.61 o 
   4  17   7     1559.65     1595.17     47.44 o 
   5  17   7     2452.78     2705.25     79.95 o 
   6  17   7     1477.35     1596.46     57.62 o 
   7  17   7      967.22      964.23     40.04 o 
   8  17   7      475.39      540.75     62.22 o 
   9  17   7      305.02      297.12     17.97 o 
  10  17   7      235.30      159.20     18.98 o 
  -3  18   7      427.78      309.25     42.77 o 
  -2  18   7      282.41      265.05     29.04 o 
  -1  18   7      383.47      322.02     27.48 o 
   0  18   7      686.21      598.80     50.31 o 
   1  18   7      919.02      925.47     43.60 o 
   2  18   7      745.82      780.38     58.71 o 
   3  18   7      379.25      391.97     19.03 o 
   4  18   7      701.95      757.85     87.33 o 
   5  18   7      419.98      442.77     58.84 o 
   6  18   7       49.65       49.07     23.45 o 
   7  18   7       79.07       64.82      9.40 o 
   8  18   7      144.79       89.63     14.22 o 
  -1  19   7      155.31      110.37     21.17 o 
   0  19   7      302.58      300.54     26.62 o 
   1  19   7      471.46      402.89     30.18 o 
   2  19   7       10.60       15.85     14.01 o 
   3  19   7       40.73       43.83     15.03 o 
   4  19   7       91.29       81.96     10.33 o 
   5  19   7       38.30       32.78     14.09 o 
   6  19   7        1.57        4.60      9.18 o 
  -4 -16   8       39.85       16.62     12.78 o 
  -3 -16   8      105.13       86.61     15.78 o 
  -2 -16   8      354.52      326.60     27.16 o 
  -1 -16   8      803.36      748.25     46.39 o 
   0 -16   8      595.47      631.40     44.21 o 
   1 -16   8       91.08       95.15     20.58 o 
   2 -16   8       10.25        7.64     12.48 o 
   3 -16   8       79.92       93.28     17.29 o 
   4 -16   8       71.92       38.10      9.28 o 
   5 -16   8       27.26       33.70     12.43 o 
  -6 -15   8        3.58       -5.09      8.95 o 
  -5 -15   8      149.55      139.65     12.10 o 
  -4 -15   8       32.54       34.44      9.95 o 
  -3 -15   8        7.97       23.47     15.34 o 
  -2 -15   8       17.25       16.11     12.07 o 
  -1 -15   8        7.09        7.13     10.51 o 
   0 -15   8       84.12       81.62     14.45 o 
   1 -15   8       15.62       17.69     15.88 o 
   2 -15   8      184.87      153.16     25.21 o 
   3 -15   8      145.37      131.35     20.11 o 
   4 -15   8      303.47      271.14     36.71 o 
   5 -15   8       67.60       58.83     18.04 o 
   6 -15   8        1.00        2.59     22.47 o 
   7 -15   8      356.37      247.15     24.14 o 
  -7 -14   8        2.66        1.51      7.87 o 
  -6 -14   8        8.60        5.09      8.64 o 
  -5 -14   8        3.69        0.51      8.23 o 
  -4 -14   8      132.17      116.50     10.69 o 
  -3 -14   8       10.28        6.88      9.97 o 
  -2 -14   8      102.42      102.46     14.88 o 
  -1 -14   8      410.69      430.30     26.55 o 
   0 -14   8       18.41       12.04      9.77 o 
   1 -14   8      103.76      122.47     14.60 o 
   2 -14   8        6.59        9.30      6.27 o 
   3 -14   8      226.27      235.48     28.94 o 
   4 -14   8      286.75      285.93     14.59 o 
   5 -14   8      101.73      113.79     10.06 o 
   6 -14   8       93.08       96.91     11.98 o 
   7 -14   8      124.13      108.36     29.89 o 
   8 -14   8      971.90      819.10     54.03 o 
  -8 -13   8        0.93        3.32      7.70 o 
  -7 -13   8      125.12      123.15     11.35 o 
  -6 -13   8       16.24       13.07      6.93 o 
  -5 -13   8       64.26       54.57      9.46 o 
  -4 -13   8      171.08      206.68     11.94 o 
  -3 -13   8      111.88      100.85     10.28 o 
  -2 -13   8        1.09       -1.82      5.16 o 
  -1 -13   8       76.36       66.25     12.76 o 
   0 -13   8      896.81      976.20     46.99 o 
   1 -13   8       39.67       43.52     10.56 o 
   2 -13   8      508.68      513.14     19.99 o 
   3 -13   8      650.35      683.50     25.10 o 
   4 -13   8     1052.78     1098.55     34.12 o 
   5 -13   8      109.78      139.92     11.24 o 
   6 -13   8      404.21      417.61     18.00 o 
   7 -13   8      582.02      600.82     36.53 o 
   8 -13   8      360.98      369.73     36.97 o 
   9 -13   8      364.00      337.08     27.01 o 
  -9 -12   8       72.63       52.47      9.26 o 
  -8 -12   8      280.03      246.62     16.06 o 
  -7 -12   8       81.07       82.49      9.31 o 
  -6 -12   8       52.42       63.92      8.18 o 
  -5 -12   8      169.61      164.48     10.66 o 
  -4 -12   8      915.37      932.74     29.31 o 
  -3 -12   8       39.76       37.89      7.08 o 
  -2 -12   8      229.75      222.63     11.92 o 
  -1 -12   8      699.49      717.43    162.28 o 
   0 -12   8     1415.48     1444.29     43.90 o 
   1 -12   8      775.07      767.84     24.06 o 
   2 -12   8      347.95      351.41     13.74 o 
   3 -12   8     1036.21     1092.33     32.12 o 
   4 -12   8     1066.58     1175.11     38.24 o 
   5 -12   8      658.98      705.00     24.00 o 
   6 -12   8      190.09      199.28     11.93 o 
   7 -12   8      628.39      729.76     26.56 o 
   8 -12   8      625.75      675.09     34.16 o 
   9 -12   8      222.62      198.53     13.40 o 
  10 -12   8      164.48      158.48     18.74 o 
 -10 -11   8       27.19       30.43     10.48 o 
  -9 -11   8        4.62       -3.96     10.50 o 
  -8 -11   8      421.53      416.48     18.29 o 
  -7 -11   8      125.20      111.06      9.10 o 
  -6 -11   8      186.56      161.21     10.97 o 
  -5 -11   8      882.97      896.91     27.79 o 
  -4 -11   8      771.74      779.25     25.00 o 
  -3 -11   8      611.35      617.10     20.67 o 
  -2 -11   8      302.03      289.02     12.51 o 
  -1 -11   8      660.30      679.09     23.78 o 
   0 -11   8     1330.82     1349.79     34.65 o 
   1 -11   8      891.07      968.50     31.33 o 
   2 -11   8      348.70      382.28     14.41 o 
   3 -11   8      399.87      398.79     22.17 o 
   4 -11   8     1524.35     1651.16     44.11 o 
   5 -11   8      121.40      119.60      9.39 o 
   6 -11   8      466.54      490.36     18.23 o 
   7 -11   8      191.60      194.67     10.05 o 
   8 -11   8      289.56      295.40     23.03 o 
   9 -11   8      219.27      204.08     21.37 o 
  10 -11   8        0.37        2.93     15.61 o 
  11 -11   8      146.18      130.64     14.32 o 
 -11 -10   8      216.81      109.71     20.10 o 
 -10 -10   8       15.19       29.53      8.74 o 
  -9 -10   8       18.04        5.65      7.02 o 
  -8 -10   8      223.16      222.52     10.59 o 
  -7 -10   8      256.12      266.13     11.10 o 
  -6 -10   8       63.19       74.00      8.26 o 
  -5 -10   8       76.03       69.14      7.44 o 
  -4 -10   8     1004.47      963.45     27.80 o 
  -3 -10   8       66.74       62.65      6.09 o 
  -2 -10   8      475.38      509.34     18.04 o 
  -1 -10   8      182.22      172.33      5.74 o 
   0 -10   8      567.83      609.71     13.04 o 
   1 -10   8      718.64      752.88     18.19 o 
   2 -10   8      119.26      123.67      6.21 o 
   3 -10   8      320.60      349.37     14.21 o 
   4 -10   8      151.11      153.35     12.27 o 
   5 -10   8      492.62      507.18     14.13 o 
   6 -10   8       25.49       30.17      6.01 o 
   7 -10   8      114.83      130.58      8.32 o 
   8 -10   8      205.74      208.63      9.53 o 
   9 -10   8       39.92       34.29     11.65 o 
  10 -10   8        1.23        3.86      6.31 o 
  11 -10   8       58.63       62.32      9.94 o 
  12 -10   8       99.71       64.99      9.65 o 
 -11  -9   8       27.99       13.76     11.74 o 
 -10  -9   8      193.27      235.68     22.58 o 
  -9  -9   8       79.48       53.65     17.34 o 
  -8  -9   8      105.93      114.85     10.11 o 
  -7  -9   8       18.21        9.21      9.55 o 
  -6  -9   8      217.50      208.33      9.64 o 
  -5  -9   8       38.24       30.25      5.45 o 
  -4  -9   8        6.66        9.92      3.02 o 
  -3  -9   8      577.75      572.86     15.16 o 
  -2  -9   8       28.67       30.23      7.91 o 
  -1  -9   8       61.40       60.46      2.61 o 
   0  -9   8      399.98      416.45      9.08 o 
   1  -9   8      637.73      611.83     16.15 o 
   2  -9   8        1.57        3.22      2.35 o 
   3  -9   8      362.38      369.98     16.59 o 
   4  -9   8      502.11      498.82     12.87 o 
   5  -9   8      409.27      431.60     12.28 o 
   6  -9   8       19.80       23.95      4.69 o 
   7  -9   8       26.65       22.85      6.04 o 
   8  -9   8      277.33      287.79     11.99 o 
   9  -9   8      164.35      160.66      9.28 o 
  10  -9   8        1.09        6.46      5.77 o 
  11  -9   8       13.78       23.21      9.45 o 
  12  -9   8      109.12      113.92     23.05 o 
 -11  -8   8       91.12      124.22     16.03 o 
 -10  -8   8        2.37      -13.30     13.30 o 
  -9  -8   8       11.16        4.07      8.90 o 
  -8  -8   8       35.95       37.51     13.12 o 
  -7  -8   8      735.23      762.36     34.44 o 
  -6  -8   8      179.58      165.65     10.08 o 
  -5  -8   8      228.84      222.69     10.17 o 
  -4  -8   8      735.26      689.93     14.87 o 
  -3  -8   8     1542.16     1459.54     31.89 o 
  -2  -8   8      205.96      209.35     20.26 o 
  -1  -8   8      359.57      339.84      9.38 o 
   0  -8   8      672.17      699.69     21.13 o 
   1  -8   8      951.90      906.22     55.78 o 
   2  -8   8      720.29      733.69     39.42 o 
   3  -8   8     3028.12     3056.59     52.24 o 
   4  -8   8     4059.01     4229.77    161.53 o 
   5  -8   8     5261.60     5385.20    131.83 o 
   6  -8   8      959.29     1013.32     39.50 o 
   7  -8   8       53.27       57.30      6.06 o 
   8  -8   8      674.65      722.78     33.75 o 
   9  -8   8      146.95      128.47      7.56 o 
  10  -8   8      164.61      173.44      9.39 o 
  11  -8   8       40.21       34.62      6.95 o 
  12  -8   8      273.34      258.36     20.26 o 
  13  -8   8      181.88      176.49     13.77 o 
 -12  -7   8       90.00       75.13     19.13 o 
 -11  -7   8      301.53      331.21     27.37 o 
 -10  -7   8       71.29       78.19     16.11 o 
  -9  -7   8      101.33       86.33     11.89 o 
  -8  -7   8      414.69      436.96     24.07 o 
  -7  -7   8      981.65     1103.24     48.89 o 
  -6  -7   8       86.58      100.77      6.68 o 
  -5  -7   8      687.03      667.91     33.88 o 
  -4  -7   8      898.92      893.43     22.96 o 
  -3  -7   8     4429.94     4284.71     83.05 o 
  -2  -7   8     1372.44     1280.83     26.41 o 
  -1  -7   8     1015.07     1097.40     51.16 o 
   0  -7   8     4998.63     4847.23     73.78 o 
   1  -7   8     3099.82     3278.72     39.57 o 
   2  -7   8     1614.11     1546.15     24.88 o 
   3  -7   8       10.63       19.04      2.74 o 
   4  -7   8      100.03       78.47      6.03 o 
   5  -7   8      318.90      321.68     12.37 o 
   6  -7   8      451.70      456.35     26.24 o 
   7  -7   8      523.62      528.82     14.43 o 
   8  -7   8      354.05      337.35     11.28 o 
   9  -7   8      729.45      801.00     22.99 o 
  10  -7   8       30.63       39.32      6.05 o 
  11  -7   8        6.37       11.88      5.61 o 
  12  -7   8      179.77      172.96     17.68 o 
  13  -7   8       97.06      109.66     12.22 o 
  14  -7   8       12.00       -2.48      9.11 o 
 -12  -6   8      172.07      149.27     21.10 o 
 -11  -6   8      686.98      804.31     44.47 o 
 -10  -6   8      159.85      154.79     15.52 o 
  -9  -6   8       74.43       77.07     11.51 o 
  -8  -6   8      622.23      599.76     28.99 o 
  -7  -6   8     1334.48     1355.66     37.90 o 
  -6  -6   8     1831.57     1845.69    111.68 o 
  -5  -6   8      498.72      480.38     27.49 o 
  -4  -6   8     1625.14     1571.78     29.16 o 
  -3  -6   8     3185.16     3008.59     60.15 o 
  -2  -6   8     1502.79     1443.54     29.02 o 
  -1  -6   8     1258.81     1287.36     74.50 o 
   0  -6   8     2156.37     2105.71     29.66 o 
   1  -6   8     2171.15     2087.14     26.37 o 
   2  -6   8     1673.26     1721.18     24.57 o 
   3  -6   8      431.18      435.72     10.39 o 
   4  -6   8     1106.62     1097.10     29.15 o 
   5  -6   8     1036.62     1062.64     20.86 o 
   6  -6   8       37.88       34.09      3.82 o 
   7  -6   8        8.27       12.08      3.06 o 
   8  -6   8      447.88      456.99     13.78 o 
   9  -6   8      516.67      529.52     15.67 o 
  10  -6   8       19.82       25.75      5.36 o 
  11  -6   8      105.24      115.56      7.81 o 
  12  -6   8      164.57      169.89     23.92 o 
  13  -6   8      272.55      260.13     12.38 o 
  14  -6   8      165.42      147.05     10.99 o 
 -12  -5   8       15.67       19.89     11.56 o 
 -11  -5   8      565.28      587.19     34.10 o 
 -10  -5   8       37.15       36.72     12.02 o 
  -9  -5   8       24.86       27.33      8.87 o 
  -8  -5   8      565.02      580.63     26.93 o 
  -7  -5   8      476.81      488.00     14.53 o 
  -6  -5   8      909.77      869.73     56.74 o 
  -5  -5   8      207.38      215.61     12.79 o 
  -4  -5   8      564.41      569.25     12.61 o 
  -3  -5   8      885.22      837.53     29.53 o 
  -2  -5   8      752.75      732.10     16.63 o 
  -1  -5   8      269.99      271.93      8.71 o 
   0  -5   8      432.39      423.16      6.52 o 
   1  -5   8     2328.36     2236.38     27.31 o 
   2  -5   8      345.52      331.12      6.13 o 
   3  -5   8      825.89      807.39     12.67 o 
   4  -5   8      836.49      818.54     14.55 o 
   5  -5   8       33.08       31.75      2.36 o 
   6  -5   8       84.06       88.60      3.97 o 
   7  -5   8       93.63       89.92      4.23 o 
   8  -5   8       55.30       49.81      6.67 o 
   9  -5   8       22.18       32.75      5.89 o 
  10  -5   8       30.64       22.26      5.22 o 
  11  -5   8        1.25        2.46      4.90 o 
  12  -5   8      139.42      153.86     17.98 o 
  13  -5   8      322.11      362.06     16.06 o 
  14  -5   8       24.55       19.63      8.72 o 
 -13  -4   8       28.45       16.88     11.97 o 
 -12  -4   8       11.98       18.64     14.50 o 
 -11  -4   8       24.35       20.20     11.51 o 
 -10  -4   8      188.85      183.46     14.73 o 
  -9  -4   8       90.87      101.89     10.50 o 
  -8  -4   8       46.74       66.75      6.42 o 
  -7  -4   8     1249.13     1232.61     50.91 o 
  -6  -4   8      380.76      377.90     10.61 o 
  -5  -4   8      163.71      139.90      6.08 o 
  -4  -4   8     2301.14     2146.52     41.97 o 
  -3  -4   8      557.38      533.80     13.72 o 
  -2  -4   8     1431.72     1375.72     27.67 o 
  -1  -4   8       46.92       41.81      1.15 o 
   0  -4   8      915.51      920.76     18.45 o 
   1  -4   8      527.98      542.55      7.91 o 
   2  -4   8      523.17      537.14     18.48 o 
   3  -4   8        2.57        6.63      1.79 o 
   4  -4   8       88.47       69.83      5.23 o 
   5  -4   8     2429.15     2439.05     75.04 o 
   6  -4   8       20.56       23.20      2.91 o 
   7  -4   8        1.06        1.35      2.59 o 
   8  -4   8        5.40        5.65      3.56 o 
   9  -4   8      151.45      152.40      7.38 o 
  10  -4   8       28.27       30.32      5.61 o 
  11  -4   8        1.98        2.13      7.18 o 
  12  -4   8      312.29      329.60     12.96 o 
  13  -4   8        1.05        2.92      5.99 o 
  14  -4   8      372.29      357.56     25.96 o 
  15  -4   8       12.33       18.19     12.55 o 
 -13  -3   8        1.26      -10.99     10.99 o 
 -12  -3   8      154.90      161.62     16.26 o 
 -11  -3   8       29.66       38.89     13.76 o 
 -10  -3   8      892.54      948.68     29.56 o 
  -9  -3   8      126.44      148.62      9.79 o 
  -8  -3   8      462.40      484.27     19.15 o 
  -7  -3   8     1020.93      999.47     17.73 o 
  -6  -3   8     1052.91     1032.16     46.09 o 
  -5  -3   8       24.20       31.10      5.64 o 
  -4  -3   8       19.35       18.70      4.67 o 
  -3  -3   8     2602.24     2471.36     42.20 o 
  -2  -3   8      966.63      955.60     61.28 o 
  -1  -3   8     1171.16     1071.67     46.27 o 
   0  -3   8     1060.27     1050.33     14.92 o 
   1  -3   8     3785.88     3853.40     43.60 o 
   2  -3   8     1222.82     1204.80     25.51 o 
   3  -3   8     1257.64     1248.24     17.66 o 
   4  -3   8     1611.41     1589.10     27.48 o 
   5  -3   8      186.99      188.97      6.78 o 
   6  -3   8     1464.65     1508.11     29.23 o 
   7  -3   8       75.15       81.20      5.58 o 
   8  -3   8       92.02       92.92      7.61 o 
   9  -3   8      697.25      702.65     16.47 o 
  10  -3   8      518.46      493.57     15.56 o 
  11  -3   8       25.07       42.81     13.40 o 
  12  -3   8      285.54      301.49     22.02 o 
  13  -3   8      747.67      806.31     22.84 o 
  14  -3   8      166.78      177.14     14.00 o 
  15  -3   8      220.13      197.22     31.06 o 
 -13  -2   8        6.07        0.26     10.33 o 
 -12  -2   8       52.00       65.46     13.45 o 
 -11  -2   8      633.61      617.32     23.02 o 
 -10  -2   8      499.80      480.86     13.75 o 
  -9  -2   8      272.94      282.64     23.59 o 
  -8  -2   8      533.39      548.90     12.51 o 
  -7  -2   8     1939.85     1947.00     32.88 o 
  -6  -2   8     2083.69     2093.90     29.21 o 
  -5  -2   8     1280.75     1253.39     38.49 o 
  -4  -2   8      576.83      540.42     17.85 o 
  -3  -2   8     1868.83     1874.29     22.56 o 
  -2  -2   8     3588.04     3530.18     58.07 o 
  -1  -2   8     1790.08     1780.33     20.40 o 
   0  -2   8     1325.53     1353.18     17.77 o 
   1  -2   8     3024.47     3058.67     32.55 o 
   2  -2   8     1901.10     1844.00     21.34 o 
   3  -2   8      969.33      945.40     13.78 o 
   4  -2   8      687.06      631.10     13.37 o 
   5  -2   8      723.61      702.66     44.44 o 
   6  -2   8     1020.57     1088.16     32.73 o 
   7  -2   8      268.93      244.50      8.04 o 
   8  -2   8       15.23       12.66      8.03 o 
   9  -2   8     1034.08     1023.83     22.33 o 
  10  -2   8      527.60      538.27     14.94 o 
  11  -2   8       99.09       99.10      8.20 o 
  12  -2   8       12.30       20.46      5.49 o 
  13  -2   8      443.10      476.79     27.73 o 
  14  -2   8      483.51      505.80     38.12 o 
  15  -2   8       25.16       22.24      8.94 o 
 -13  -1   8      388.12      397.10     33.79 o 
 -12  -1   8       59.91       72.36     17.13 o 
 -11  -1   8      805.40      803.07     21.27 o 
 -10  -1   8      959.04      936.64     25.06 o 
  -9  -1   8      314.84      329.30     10.29 o 
  -8  -1   8      314.15      311.28     13.97 o 
  -7  -1   8     1695.19     1672.35     28.28 o 
  -6  -1   8     3401.47     3339.11     51.85 o 
  -5  -1   8     9428.03     9087.35    118.33 o 
  -4  -1   8     7690.20     7449.96     96.02 o 
  -3  -1   8     3864.65     3814.38     44.85 o 
  -2  -1   8     3035.11     2937.82     39.12 o 
  -1  -1   8      187.15      184.36      6.48 o 
   0  -1   8      518.25      568.60      7.50 o 
   1  -1   8     2206.29     2173.67     24.68 o 
   2  -1   8      798.36      774.89     10.02 o 
   3  -1   8      302.81      302.79      6.68 o 
   4  -1   8      119.82      111.96      4.69 o 
   5  -1   8      570.54      520.50     27.58 o 
   6  -1   8      823.16      825.72     17.51 o 
   7  -1   8       31.53       19.52      3.98 o 
   8  -1   8       17.14       15.87      3.32 o 
   9  -1   8      104.51      125.81      6.62 o 
  10  -1   8      904.75      879.47     19.81 o 
  11  -1   8       37.95       43.44     10.23 o 
  12  -1   8        0.64        5.03      7.60 o 
  13  -1   8      184.08      193.76     12.10 o 
  14  -1   8      105.68      111.64     11.07 o 
  15  -1   8       52.23       47.09      7.97 o 
 -13   0   8      213.56      199.86     19.90 o 
 -12   0   8      198.45      203.38      9.86 o 
 -11   0   8      372.32      376.97     12.30 o 
 -10   0   8      710.41      709.20     22.71 o 
  -9   0   8      807.31      780.37     23.83 o 
  -8   0   8       96.04      101.13      5.16 o 
  -7   0   8     1151.54     1137.21     37.77 o 
  -6   0   8      563.81      572.09      9.99 o 
  -5   0   8        7.66       10.90      2.60 o 
  -4   0   8      973.56      933.80     12.45 o 
  -3   0   8      199.72      188.51      3.57 o 
  -2   0   8     1372.19     1383.86     16.41 o 
  -1   0   8       34.13       31.60      1.27 o 
   0   0   8       82.28       98.63      2.24 o 
   1   0   8       49.71       72.89      1.83 o 
   2   0   8     1578.59     1610.43     21.21 o 
   3   0   8      118.15      109.14      2.71 o 
   4   0   8     2535.83     2535.37     38.13 o 
   5   0   8      467.82      503.27     14.42 o 
   6   0   8       30.68       34.19      3.79 o 
   7   0   8      246.31      258.47      8.15 o 
   8   0   8       12.08       11.37      3.19 o 
   9   0   8     1029.07     1004.70     30.29 o 
  10   0   8      328.55      345.97     10.99 o 
  11   0   8      116.00       96.41      6.84 o 
  12   0   8       32.52       39.83      5.36 o 
  13   0   8      268.48      292.85     11.84 o 
  14   0   8      404.91      403.03     15.26 o 
  15   0   8      234.52      232.96     11.71 o 
  16   0   8       58.26       50.06      9.16 o 
 -13   1   8      220.65      183.90     13.45 o 
 -12   1   8        8.67        9.07      4.73 o 
 -11   1   8      299.84      331.64     11.61 o 
 -10   1   8      588.06      579.67     30.72 o 
  -9   1   8      243.98      242.95      8.38 o 
  -8   1   8      124.69      122.30      7.33 o 
  -7   1   8      134.49      135.55      4.47 o 
  -6   1   8     1740.00     1657.04     27.39 o 
  -5   1   8     1291.02     1268.29     16.51 o 
  -4   1   8        5.15        8.54      2.43 o 
  -3   1   8      354.66      353.28      5.30 o 
  -2   1   8     1882.89     1962.43     21.81 o 
  -1   1   8       37.40       40.46      1.11 o 
   0   1   8      241.25      240.44      3.86 o 
   1   1   8      256.23      281.04      6.43 o 
   2   1   8      309.39      346.41      5.26 o 
   3   1   8        6.03        6.74      2.33 o 
   4   1   8       66.01       78.80      3.42 o 
   5   1   8     2719.42     2948.82     48.87 o 
   6   1   8     1225.12     1277.89     33.18 o 
   7   1   8      419.09      405.54     10.21 o 
   8   1   8        6.80        2.04      4.09 o 
   9   1   8        2.05       -0.21      7.91 o 
  10   1   8      626.36      622.92     16.08 o 
  11   1   8      592.38      622.41     18.16 o 
  12   1   8       82.41       85.87      7.32 o 
  13   1   8      489.50      512.96     32.63 o 
  14   1   8      393.11      396.34     26.17 o 
  15   1   8       55.15       36.92      6.69 o 
  16   1   8       63.16       43.35     11.27 o 
 -13   2   8      234.98      199.60     11.39 o 
 -12   2   8       18.58       38.43     10.52 o 
 -11   2   8       35.46       33.31      7.84 o 
 -10   2   8      932.81      989.21     66.21 o 
  -9   2   8      558.05      546.04     14.23 o 
  -8   2   8       49.22       35.06      3.27 o 
  -7   2   8      236.68      243.88      6.11 o 
  -6   2   8     1296.55     1252.81     19.17 o 
  -5   2   8      191.61      189.36      3.88 o 
  -4   2   8        1.02        3.43      1.93 o 
  -3   2   8      830.58      851.48     11.23 o 
  -2   2   8      644.02      676.63     10.19 o 
  -1   2   8      863.58      918.89     12.82 o 
   0   2   8     1364.26     1418.13     21.17 o 
   1   2   8        6.13        8.33      3.61 o 
   2   2   8     1371.71     1427.77     17.06 o 
   3   2   8      620.23      645.98      9.96 o 
   4   2   8        3.30        0.95      1.72 o 
   5   2   8     1703.26     1743.74     33.45 o 
   6   2   8     1067.56     1014.63     24.48 o 
   7   2   8      471.64      481.41     13.70 o 
   8   2   8       48.75       43.70      4.17 o 
   9   2   8      650.46      647.49     16.39 o 
  10   2   8      628.59      601.47     14.88 o 
  11   2   8      415.73      436.47     21.54 o 
  12   2   8     1141.75     1227.62     40.58 o 
  13   2   8      957.28      947.55     46.83 o 
  14   2   8     3084.61     3264.05    110.01 o 
  15   2   8      753.53      682.94     23.65 o 
  16   2   8      137.26      119.29     19.92 o 
 -13   3   8      459.04      390.88     22.66 o 
 -12   3   8      335.54      367.74     15.60 o 
 -11   3   8      509.09      538.54     21.32 o 
 -10   3   8     1054.26     1089.80     40.37 o 
  -9   3   8      828.54      837.43     21.06 o 
  -8   3   8      675.17      673.09     12.96 o 
  -7   3   8      327.45      306.43      8.38 o 
  -6   3   8     2108.39     2020.86     29.53 o 
  -5   3   8      611.84      628.02     10.73 o 
  -4   3   8      365.17      343.44      9.77 o 
  -3   3   8     2397.98     2504.48     50.48 o 
  -2   3   8     1793.47     1765.87     22.35 o 
  -1   3   8     1997.30     1965.89     25.48 o 
   0   3   8      107.38      113.14      5.82 o 
   1   3   8      593.10      623.37     11.83 o 
   2   3   8     1684.44     1750.91     27.51 o 
   3   3   8      672.21      638.63     12.36 o 
   4   3   8     1085.69     1161.18     17.03 o 
   5   3   8       69.60       58.20      3.91 o 
   6   3   8     2925.27     2951.76     44.34 o 
   7   3   8     1451.97     1475.94     26.05 o 
   8   3   8      373.71      381.71      8.39 o 
   9   3   8      635.79      631.10     15.74 o 
  10   3   8     2541.61     2568.68     48.62 o 
  11   3   8     1061.23     1112.51     25.47 o 
  12   3   8      243.84      248.32      9.98 o 
  13   3   8      611.25      624.92     19.09 o 
  14   3   8      254.41      280.09     14.28 o 
  15   3   8      242.28      241.73     13.61 o 
  16   3   8      287.18      248.64     26.21 o 
 -13   4   8       95.36       73.46     13.99 o 
 -12   4   8      186.18      196.33     14.72 o 
 -11   4   8      644.52      668.82     42.23 o 
 -10   4   8      805.21      869.29     23.68 o 
  -9   4   8     1516.46     1585.36     60.95 o 
  -8   4   8      957.39      979.74     17.53 o 
  -7   4   8      527.15      524.82     26.35 o 
  -6   4   8     1580.64     1552.65     26.51 o 
  -5   4   8     1300.69     1244.30     18.75 o 
  -4   4   8      891.63      866.50     12.97 o 
  -3   4   8      212.40      191.07      5.08 o 
  -2   4   8      965.57      953.10     14.68 o 
  -1   4   8      659.70      604.39     10.19 o 
   0   4   8      128.29      173.35      4.44 o 
   1   4   8        6.39       17.77      2.65 o 
   2   4   8     1002.35      983.86     22.64 o 
   3   4   8      538.68      559.23      9.89 o 
   4   4   8      396.73      438.01     11.10 o 
   5   4   8       81.62       90.15      2.77 o 
   6   4   8     1152.78     1138.67     19.04 o 
   7   4   8     1311.51     1341.31     22.38 o 
   8   4   8      486.85      488.26      9.95 o 
   9   4   8      302.93      310.09     12.97 o 
  10   4   8     1274.48     1288.65     28.26 o 
  11   4   8      579.34      616.66     16.00 o 
  12   4   8       29.50       30.88      5.16 o 
  13   4   8       84.73       97.79     10.69 o 
  14   4   8      243.58      231.39     28.77 o 
  15   4   8       92.18       70.91     11.33 o 
  16   4   8      113.87      102.13     19.08 o 
 -13   5   8       71.97       40.30     14.22 o 
 -12   5   8       23.00       16.93     11.15 o 
 -11   5   8       68.05       68.74      7.67 o 
 -10   5   8      730.03      752.23     20.29 o 
  -9   5   8     1155.94     1197.26     24.27 o 
  -8   5   8       46.05       48.33      4.17 o 
  -7   5   8      170.06      162.04      5.48 o 
  -6   5   8       76.61       73.25      4.05 o 
  -5   5   8      674.41      635.37     11.37 o 
  -4   5   8      505.22      464.08      8.44 o 
  -3   5   8      432.47      402.34     11.85 o 
  -2   5   8      180.83      188.86      6.16 o 
  -1   5   8      648.84      689.51     12.43 o 
   0   5   8      243.34      225.24      4.43 o 
   1   5   8      631.98      576.20     13.03 o 
   2   5   8       49.84       78.46      3.39 o 
   3   5   8        1.21        4.75      1.61 o 
   4   5   8       67.42       69.82      4.09 o 
   5   5   8       35.43       35.70      6.23 o 
   6   5   8      154.25      150.11      6.25 o 
   7   5   8      338.97      345.87      7.77 o 
   8   5   8      918.83      891.36     19.61 o 
   9   5   8       24.87       33.10      3.11 o 
  10   5   8      711.43      738.66     15.05 o 
  11   5   8      481.25      534.41     12.28 o 
  12   5   8      231.83      238.65      8.20 o 
  13   5   8       85.86       97.86      5.47 o 
  14   5   8      434.27      396.35     33.02 o 
  15   5   8      631.41      712.69     44.41 o 
  16   5   8        5.27       10.43     14.27 o 
 -12   6   8      935.05      973.77     36.24 o 
 -11   6   8        0.74       -6.55      6.55 o 
 -10   6   8       16.01       10.65      6.25 o 
  -9   6   8      120.10      113.84      6.70 o 
  -8   6   8        2.46        7.35      6.39 o 
  -7   6   8        5.78       11.65      5.54 o 
  -6   6   8       42.53       56.79      3.30 o 
  -5   6   8       53.59       53.49      6.58 o 
  -4   6   8       37.34       40.43      2.24 o 
  -3   6   8        3.05        8.12      1.64 o 
  -2   6   8       23.09       13.21      1.58 o 
  -1   6   8      119.74      101.01      3.31 o 
   0   6   8       93.23      121.30      3.64 o 
   1   6   8      423.77      452.69     13.63 o 
   2   6   8      450.28      479.34     16.77 o 
   3   6   8      573.48      555.47     10.92 o 
   4   6   8      303.38      282.80      7.73 o 
   5   6   8       24.10       19.67      7.99 o 
   6   6   8     1100.95     1197.81     21.15 o 
   7   6   8     2100.44     2162.63     34.22 o 
   8   6   8       79.47       73.08      4.50 o 
   9   6   8     1140.69     1193.25     22.27 o 
  10   6   8      270.50      292.83      8.13 o 
  11   6   8     1732.43     1780.54     37.82 o 
  12   6   8      475.48      508.02     12.99 o 
  13   6   8      177.19      187.29      7.26 o 
  14   6   8      516.01      488.54     19.75 o 
  15   6   8      810.25      896.75     60.37 o 
  16   6   8      245.12      194.90     22.33 o 
 -12   7   8        0.72       -7.47      7.47 o 
 -11   7   8        5.61        0.63      6.65 o 
 -10   7   8      113.04      120.65     12.12 o 
  -9   7   8      482.44      485.77     12.96 o 
  -8   7   8      387.28      363.95     10.75 o 
  -7   7   8        1.17       -1.83      2.89 o 
  -6   7   8      223.83      231.09     13.72 o 
  -5   7   8      136.80      157.75      4.38 o 
  -4   7   8       36.48       15.25      2.47 o 
  -3   7   8      970.48      790.84     13.58 o 
  -2   7   8        4.05        8.10      4.58 o 
  -1   7   8     1565.44     1582.04     24.47 o 
   0   7   8     1832.25     1737.31     41.30 o 
   1   7   8     4363.30     4461.92    136.20 o 
   2   7   8      831.18      774.44     40.52 o 
   3   7   8     2703.37     2805.09     44.91 o 
   4   7   8      821.75      914.12     26.01 o 
   5   7   8      563.23      622.52     13.53 o 
   6   7   8     2467.57     2542.04     45.35 o 
   7   7   8     5257.45     5186.74     76.83 o 
   8   7   8     1893.70     1847.51     31.10 o 
   9   7   8      421.09      402.06      8.58 o 
  10   7   8     1630.71     1712.90     31.29 o 
  11   7   8     2012.32     2075.24     40.22 o 
  12   7   8      510.10      526.50     13.48 o 
  13   7   8      456.98      482.13     15.31 o 
  14   7   8      733.27      772.90     44.47 o 
  15   7   8      862.98      844.87     49.29 o 
 -12   8   8      338.50      312.29     25.42 o 
 -11   8   8      233.79      239.19     24.28 o 
 -10   8   8      166.78      199.69     12.02 o 
  -9   8   8      386.29      411.18     16.56 o 
  -8   8   8      233.75      227.10     10.78 o 
  -7   8   8      168.22      171.57     12.89 o 
  -6   8   8      276.40      288.53      7.32 o 
  -5   8   8     1580.16     1518.63     62.18 o 
  -4   8   8     1087.73     1069.42     20.91 o 
  -3   8   8      363.25      293.74      9.55 o 
  -2   8   8     1651.19     1615.83     24.53 o 
  -1   8   8     1749.54     1789.61     27.67 o 
   0   8   8      537.96      569.78     11.18 o 
   1   8   8       85.64       90.61      5.17 o 
   2   8   8      243.70      253.10     12.34 o 
   3   8   8     4341.32     4343.46     72.61 o 
   4   8   8      985.63     1018.22     20.78 o 
   5   8   8      120.06      162.23      5.19 o 
   6   8   8      571.39      677.89     12.57 o 
   7   8   8     1997.53     2131.90     60.38 o 
   8   8   8     1448.86     1500.01     42.77 o 
   9   8   8      665.48      669.87     14.34 o 
  10   8   8      895.15      904.67     18.34 o 
  11   8   8      784.99      795.36     17.53 o 
  12   8   8      435.74      460.22     14.33 o 
  13   8   8      283.53      285.96     14.48 o 
  14   8   8      192.58      173.21     18.51 o 
  15   8   8      131.10      132.56     15.09 o 
 -11   9   8       38.85       38.46     17.41 o 
 -10   9   8      284.34      290.54     27.02 o 
  -9   9   8      374.32      359.91     36.67 o 
  -8   9   8      597.41      632.38     23.18 o 
  -7   9   8      151.20      147.62     15.96 o 
  -6   9   8        1.80        3.21      4.32 o 
  -5   9   8      892.37      928.47     18.01 o 
  -4   9   8      309.47      325.25      7.57 o 
  -3   9   8        0.88        6.39      2.59 o 
  -2   9   8        3.46        6.77      4.74 o 
  -1   9   8      333.78      347.61      9.53 o 
   0   9   8      252.77      243.39      8.22 o 
   1   9   8       15.08       13.99      1.82 o 
   2   9   8      558.71      591.76     49.84 o 
   3   9   8     2381.51     2409.75     38.88 o 
   4   9   8     1583.15     1496.02     32.92 o 
   5   9   8     2295.80     2101.99     39.08 o 
   6   9   8     1482.36     1370.31     25.48 o 
   7   9   8     1549.98     1485.07     30.86 o 
   8   9   8      486.23      520.01     16.40 o 
   9   9   8      165.61      194.04      5.98 o 
  10   9   8      927.48     1005.70     20.22 o 
  11   9   8      703.48      723.50     19.25 o 
  12   9   8      239.53      232.82     10.19 o 
  13   9   8       11.04       11.34      6.85 o 
  14   9   8      172.06      180.87     19.36 o 
  15   9   8      297.40      278.75     23.50 o 
 -11  10   8       44.12       29.20     11.22 o 
 -10  10   8       27.39       31.81      7.86 o 
  -9  10   8      183.18      176.24     14.64 o 
  -8  10   8      213.97      195.55      9.82 o 
  -7  10   8       16.02       16.71      5.57 o 
  -6  10   8       14.30       24.73      9.32 o 
  -5  10   8      267.41      262.49      8.93 o 
  -4  10   8       34.38       35.79      3.00 o 
  -3  10   8       38.10       35.35      2.82 o 
  -2  10   8       17.30       16.76      2.86 o 
  -1  10   8      155.03      153.84      7.70 o 
   0  10   8      148.86      161.06     10.36 o 
   1  10   8        4.82        2.33      2.51 o 
   2  10   8      308.72      327.32     11.59 o 
   3  10   8      737.59      760.40     24.28 o 
   4  10   8      478.28      505.49     22.49 o 
   5  10   8       39.35       49.54      4.25 o 
   6  10   8      270.21      295.69      8.13 o 
   7  10   8      281.82      305.70     18.12 o 
   8  10   8      660.75      715.00     17.57 o 
   9  10   8      267.87      280.33     10.40 o 
  10  10   8      390.58      402.96     11.37 o 
  11  10   8      544.51      562.63     16.14 o 
  12  10   8      327.30      345.08     15.88 o 
  13  10   8       46.74       50.47     14.20 o 
  14  10   8      182.56      189.57     16.72 o 
  15  10   8       49.19       57.20     15.47 o 
 -10  11   8       41.29       19.42     10.59 o 
  -9  11   8       15.28       23.12      7.51 o 
  -8  11   8        6.96       19.85      8.35 o 
  -7  11   8        9.89       12.70     10.52 o 
  -6  11   8        4.69        9.86      6.99 o 
  -5  11   8       84.79       82.45      6.27 o 
  -4  11   8       53.70       55.86      6.14 o 
  -3  11   8       13.53       16.89      2.83 o 
  -2  11   8       23.52       29.94      2.92 o 
  -1  11   8      258.93      256.28      7.60 o 
   0  11   8      654.14      678.49     13.84 o 
   1  11   8       26.73       24.03      3.34 o 
   2  11   8      706.67      726.17     15.54 o 
   3  11   8      738.89      757.00     15.24 o 
   4  11   8     1194.59     1252.05     25.75 o 
   5  11   8      323.72      351.62     16.35 o 
   6  11   8      215.31      236.40      8.09 o 
   7  11   8      781.17      773.94     19.23 o 
   8  11   8     1507.83     1538.44     43.10 o 
   9  11   8      324.17      342.28     11.05 o 
  10  11   8       31.13       36.09      4.82 o 
  11  11   8      486.43      517.74     16.25 o 
  12  11   8      605.83      616.44     22.69 o 
  13  11   8      237.79      220.92     13.95 o 
  14  11   8      262.90      299.97     25.47 o 
  -9  12   8        5.85       -4.92      6.21 o 
  -8  12   8       47.40       35.08      7.15 o 
  -7  12   8       50.28       58.49      8.72 o 
  -6  12   8       16.12       19.19      5.60 o 
  -5  12   8       35.58       30.00      6.23 o 
  -4  12   8      417.29      429.76     17.14 o 
  -3  12   8      301.82      323.39      9.55 o 
  -2  12   8      102.05      102.85      4.61 o 
  -1  12   8      680.93      688.98     26.91 o 
   0  12   8     2051.13     2148.99     62.35 o 
   1  12   8     1241.17     1274.10     23.26 o 
   2  12   8      748.68      809.25     17.04 o 
   3  12   8     1179.71     1234.50     23.44 o 
   4  12   8     2916.12     2957.61     52.35 o 
   5  12   8     1097.76     1142.51     25.81 o 
   6  12   8      701.38      716.69     22.99 o 
   7  12   8     1302.64     1319.09     30.54 o 
   8  12   8      999.16      992.70     24.24 o 
   9  12   8      741.35      752.10     20.76 o 
  10  12   8      185.83      196.28      9.76 o 
  11  12   8      704.94      821.60     32.09 o 
  12  12   8      555.95      593.97     24.74 o 
  13  12   8      481.28      443.39     21.66 o 
  14  12   8      313.33      252.69     22.89 o 
  -9  13   8       91.64       83.15     10.43 o 
  -8  13   8       68.44       43.60      7.68 o 
  -7  13   8       46.92       61.00     10.92 o 
  -6  13   8      122.22      104.08      9.01 o 
  -5  13   8      282.98      285.92     14.72 o 
  -4  13   8     1464.37     1530.40     37.28 o 
  -3  13   8      574.53      582.74     16.84 o 
  -2  13   8      173.22      165.00      6.95 o 
  -1  13   8      771.60      817.27     18.42 o 
   0  13   8     1703.21     1765.21     54.46 o 
   1  13   8     1528.23     1572.38     29.62 o 
   2  13   8      444.64      477.38     11.60 o 
   3  13   8     1352.79     1435.09     37.57 o 
   4  13   8     2087.19     2213.49     40.48 o 
   5  13   8     1281.90     1443.08     36.16 o 
   6  13   8      581.62      554.85     19.45 o 
   7  13   8      904.25      909.68     36.26 o 
   8  13   8      982.76     1011.32     30.34 o 
   9  13   8      133.94      127.02      7.27 o 
  10  13   8      217.19      227.33     11.75 o 
  11  13   8      284.60      295.47     14.75 o 
  12  13   8      171.34      159.68     12.30 o 
  13  13   8       58.05       60.15      8.63 o 
  -8  14   8     1005.72      816.46     35.76 o 
  -7  14   8      875.81      839.94     35.97 o 
  -6  14   8       40.82       49.74      9.44 o 
  -5  14   8       21.30       10.87      6.81 o 
  -4  14   8      546.33      527.19     16.16 o 
  -3  14   8      447.13      477.50     16.03 o 
  -2  14   8      829.18      863.72     20.27 o 
  -1  14   8      799.08      833.36     18.94 o 
   0  14   8      797.43      813.16     18.07 o 
   1  14   8      483.15      496.63     12.85 o 
   2  14   8      254.02      261.38      8.22 o 
   3  14   8      760.45      797.84     24.87 o 
   4  14   8      887.85      896.94     22.68 o 
   5  14   8      571.78      615.25     40.46 o 
   6  14   8       57.50       49.99      7.94 o 
   7  14   8     1007.51     1038.83     32.45 o 
   8  14   8      585.46      625.74     42.39 o 
   9  14   8       89.52      105.32      9.68 o 
  10  14   8        1.11       -3.24      9.59 o 
  11  14   8        4.81       -0.25      7.27 o 
  12  14   8      131.26      101.89     11.69 o 
  13  14   8       28.73       22.55     12.76 o 
  -7  15   8       24.28       30.76      9.03 o 
  -6  15   8       43.04       26.72      7.48 o 
  -5  15   8       18.50       32.41     12.25 o 
  -4  15   8       88.72       85.37      7.95 o 
  -3  15   8       40.21       43.52      8.72 o 
  -2  15   8       74.77       74.12      8.53 o 
  -1  15   8      430.96      440.31     12.34 o 
   0  15   8      256.09      274.03      9.88 o 
   1  15   8       68.62       75.22      5.59 o 
   2  15   8        0.90        2.85      7.17 o 
   3  15   8       25.22       20.64      5.73 o 
   4  15   8      595.76      624.04     17.43 o 
   5  15   8      715.26      766.17     21.90 o 
   6  15   8       83.52       73.63      5.78 o 
   7  15   8       32.60       32.00      5.59 o 
   8  15   8       11.54       20.20      8.62 o 
   9  15   8       10.11        1.82      8.72 o 
  10  15   8       20.17       15.67      9.87 o 
  11  15   8       24.87       26.95      8.92 o 
  12  15   8      183.35      167.37     19.87 o 
  -6  16   8       47.41       25.61     12.58 o 
  -5  16   8       96.95       93.51     21.59 o 
  -4  16   8      426.55      447.29     22.22 o 
  -3  16   8      536.94      534.35     22.69 o 
  -2  16   8      195.32      211.07     35.39 o 
  -1  16   8      154.11      157.28      9.96 o 
   0  16   8      559.91      562.34     25.62 o 
   1  16   8      752.51      783.22     21.85 o 
   2  16   8      156.31      166.32      9.21 o 
   3  16   8      290.75      299.96     12.49 o 
   4  16   8      619.46      669.83     33.43 o 
   5  16   8      241.42      246.62     10.11 o 
   6  16   8      778.81      861.31     28.53 o 
   7  16   8      436.21      481.49     49.83 o 
   8  16   8      938.10     1024.42     73.93 o 
   9  16   8      417.08      347.77     25.66 o 
  10  16   8        2.96        2.30     11.28 o 
  11  16   8        0.81        4.07     12.76 o 
  -4  17   8      239.51      196.31     23.68 o 
  -3  17   8      338.04      326.47     15.60 o 
  -2  17   8      601.14      552.60     47.61 o 
  -1  17   8      119.53      115.09     12.84 o 
   0  17   8      869.22      781.69     37.96 o 
   1  17   8     1548.68     1443.07     62.09 o 
   2  17   8      518.53      547.16     23.06 o 
   3  17   8      369.32      353.82     14.20 o 
   4  17   8      201.89      192.85      9.60 o 
   5  17   8       39.18       31.85      7.78 o 
   6  17   8       51.97       45.89      9.17 o 
   7  17   8       14.12       32.42      9.27 o 
   8  17   8      216.42      212.51     46.56 o 
   9  17   8      255.13      233.26     15.30 o 
  10  17   8      488.12      375.14     34.07 o 
  -3  18   8      501.94      382.67     29.55 o 
  -2  18   8      450.56      373.47     40.43 o 
  -1  18   8      337.47      258.88     33.80 o 
   0  18   8      855.02      771.48     57.55 o 
   1  18   8      597.58      574.81     28.40 o 
   2  18   8      536.11      493.57     25.54 o 
   3  18   8      205.78      206.22     17.44 o 
   4  18   8      610.91      578.42     40.87 o 
   5  18   8      707.01      618.75     28.60 o 
   6  18   8      162.13      161.60     12.64 o 
   7  18   8      271.94      269.92     16.24 o 
   8  18   8      347.81      381.30     30.62 o 
   0  19   8      367.77      296.14     30.28 o 
   1  19   8      242.15      166.54     19.41 o 
   2  19   8      155.99      148.47     16.75 o 
   3  19   8      113.82       64.44     13.60 o 
   4  19   8      146.11      103.44     16.26 o 
   5  19   8      311.36      274.51     29.67 o 
   6  19   8      159.39      110.37     18.82 o 
  -2 -16   9      524.59      400.99     36.50 o 
  -1 -16   9      403.85      384.47     34.51 o 
   0 -16   9      560.52      574.07     42.93 o 
   1 -16   9       91.56       80.47     17.80 o 
   2 -16   9      167.89      115.13     21.28 o 
  -5 -15   9      193.68      189.14     15.83 o 
  -4 -15   9      283.50      259.87     17.01 o 
  -3 -15   9       17.38        9.72     16.16 o 
  -2 -15   9        0.56       -9.72      9.72 o 
  -1 -15   9       41.94       42.34     13.12 o 
   0 -15   9      338.47      389.49     33.45 o 
   1 -15   9      158.78      140.80     17.82 o 
   2 -15   9       77.17       78.76     15.90 o 
   3 -15   9      203.85      206.68     22.07 o 
   4 -15   9      145.76      155.29     15.75 o 
   5 -15   9       72.28       68.79     28.54 o 
   6 -15   9       22.97       19.89     10.00 o 
  -6 -14   9        0.45        5.91      8.69 o 
  -5 -14   9       76.36       86.61     11.30 o 
  -4 -14   9       36.07       44.46      8.11 o 
  -3 -14   9      128.28      112.41     12.20 o 
  -2 -14   9       71.57       53.65     12.89 o 
  -1 -14   9      179.12      203.02     19.59 o 
   0 -14   9      168.05      121.04     18.64 o 
   1 -14   9      140.30      162.43     20.38 o 
   2 -14   9        7.32       -3.09     13.83 o 
   3 -14   9      122.82      105.19     11.15 o 
   4 -14   9      302.45      317.53     36.86 o 
   5 -14   9       11.07       10.00      7.10 o 
   6 -14   9        9.75       11.64      8.14 o 
   7 -14   9      289.57      277.30     17.23 o 
  -7 -13   9       37.21       23.78      7.95 o 
  -6 -13   9       25.46       32.78      8.23 o 
  -5 -13   9       85.32      112.74     16.98 o 
  -4 -13   9      435.29      456.58     18.44 o 
  -3 -13   9       60.50       69.68      9.08 o 
  -2 -13   9       31.10       22.71      6.70 o 
  -1 -13   9      628.23      659.90     34.52 o 
   0 -13   9      228.55      211.78     18.62 o 
   1 -13   9      385.22      450.42     26.47 o 
   2 -13   9      102.56      101.81      7.82 o 
   3 -13   9      346.58      363.23     14.64 o 
   4 -13   9      266.35      243.84     12.82 o 
   5 -13   9      448.58      500.98     21.99 o 
   6 -13   9       38.47       54.37     10.63 o 
   7 -13   9       30.75       34.93     10.71 o 
   8 -13   9      615.00      627.03     81.15 o 
   9 -13   9       14.14       27.33     11.20 o 
  -8 -12   9      132.74      103.44     10.08 o 
  -7 -12   9      239.00      238.15     14.32 o 
  -6 -12   9       23.53       18.10      6.93 o 
  -5 -12   9      341.20      372.61     17.90 o 
  -4 -12   9      504.83      506.43     19.44 o 
  -3 -12   9      878.13      938.55     31.38 o 
  -2 -12   9      229.06      267.13     13.58 o 
  -1 -12   9      417.41      404.83     16.09 o 
   0 -12   9     2034.81     2252.95     85.11 o 
   1 -12   9      678.22      695.74     47.99 o 
   2 -12   9      391.59      386.54     19.06 o 
   3 -12   9      533.04      563.79     18.92 o 
   4 -12   9      971.76      997.99     32.87 o 
   5 -12   9      572.41      619.13     44.80 o 
   6 -12   9      297.32      321.37     24.11 o 
   7 -12   9      203.97      221.57     14.08 o 
   8 -12   9      304.16      289.12     16.31 o 
   9 -12   9      330.04      338.93     20.68 o 
  10 -12   9       13.65        3.09     11.30 o 
  -9 -11   9      817.96      745.62     32.32 o 
  -8 -11   9     1280.50     1320.40     47.67 o 
  -7 -11   9      548.19      537.88     21.52 o 
  -6 -11   9      114.88      105.71      9.21 o 
  -5 -11   9      195.41      211.77     12.56 o 
  -4 -11   9      477.44      490.02     17.70 o 
  -3 -11   9     1589.05     1710.33     48.98 o 
  -2 -11   9      545.91      524.63     20.52 o 
  -1 -11   9      446.93      469.99     17.03 o 
   0 -11   9     1474.62     1517.52     38.31 o 
   1 -11   9      725.48      749.02     23.06 o 
   2 -11   9      391.41      400.17     14.39 o 
   3 -11   9      388.10      395.83     15.53 o 
   4 -11   9     1345.39     1372.08     38.07 o 
   5 -11   9      564.14      600.24     32.08 o 
   6 -11   9      123.55      135.89     11.64 o 
   7 -11   9      279.88      290.21     15.17 o 
   8 -11   9      211.61      216.00     36.57 o 
   9 -11   9       88.27      100.90     11.51 o 
  10 -11   9        0.60       -7.80      7.80 o 
  11 -11   9       21.11       18.64     11.45 o 
 -10 -10   9       72.56       64.13      8.17 o 
  -9 -10   9       35.74       26.84      7.49 o 
  -8 -10   9      373.63      400.78     32.23 o 
  -7 -10   9      311.43      291.19     14.73 o 
  -6 -10   9      300.24      327.18     15.63 o 
  -5 -10   9      148.33      128.19     10.13 o 
  -4 -10   9      832.52      827.37     24.85 o 
  -3 -10   9      704.60      729.13     23.34 o 
  -2 -10   9      409.18      439.85     13.37 o 
  -1 -10   9      141.39      137.85      7.15 o 
   0 -10   9      311.36      310.49     16.68 o 
   1 -10   9      258.69      280.75      9.54 o 
   2 -10   9       15.18       13.44      3.61 o 
   3 -10   9       65.04       72.88     17.75 o 
   4 -10   9     1069.02     1136.05     32.01 o 
   5 -10   9      191.39      190.91     15.70 o 
   6 -10   9       14.41       13.61      5.97 o 
   7 -10   9       23.03       25.98      6.38 o 
   8 -10   9      117.43      132.21      8.97 o 
   9 -10   9       15.86       19.04      8.43 o 
  10 -10   9       25.62       15.52      6.32 o 
  11 -10   9        1.42       -0.52      6.84 o 
 -10  -9   9      334.07      391.38     30.39 o 
  -9  -9   9      101.51      105.73      8.46 o 
  -8  -9   9      185.10      177.46      9.35 o 
  -7  -9   9      212.10      206.42      8.90 o 
  -6  -9   9      264.55      260.36     17.78 o 
  -5  -9   9       16.51       12.04      4.88 o 
  -4  -9   9     1252.47     1255.21     29.47 o 
  -3  -9   9      264.89      256.51      9.39 o 
  -2  -9   9       14.53        6.50      8.71 o 
  -1  -9   9      513.52      509.99     31.29 o 
   0  -9   9     1908.19     1977.13     49.67 o 
   1  -9   9      897.69      920.03     50.38 o 
   2  -9   9      115.30      121.01     14.95 o 
   3  -9   9        3.41       -2.41     17.23 o 
   4  -9   9        1.10        7.68      3.12 o 
   5  -9   9      125.45      118.89      6.15 o 
   6  -9   9        1.95        5.61      7.18 o
[truncated: 321,353 more chars]
